# Supplementary material for: Untargeted Metabolomics Uncovers the Essential Lysine Transporter in Toxoplasma gondii
Source: Metabolites. 2021 Jul 23;11(8):476. doi: 10.3390/metabo11080476 (PMC8399914; doi:10.3390/metabo11080476)
Supplement: Supplementary file 1 [file metabolites-11-00476-s001.zip]

Archive with 4 entries (4 files):
- FigureS1.pdf
- Table S1 - Primers.xlsx
- Table S2 - Untargeted Metabolomics Data.xlsx
- Table S3 - Amino Acids.xlsx
