# Supplementary material for: Untargeted Metabolomics Uncovers the Essential Lysine Transporter in Toxoplasma gondii
Source: Metabolites. 2021 Jul 23;11(8):476. doi: 10.3390/metabo11080476 (PMC8399914; doi:10.3390/metabo11080476)
Supplement: Supplementary file 1 [file metabolites-11-00476-s001.zip › Table S1 - Primers.xlsx]

## Sheet: primer table
Primer name	sequence	description
P1	GGGGTCGAACAAATGCAGCAGTTTTAGAGCTAGAAATAGC	to generate a gRNA expressing plasmid targeting 3'utr of TGGT1_240810
P2	GTCACGGTGACGCCACCGCAAGACTCCGCTGTGGCGCATGCATTGGAG	to PCR amplify the homology repair template tagging TGGT1_240810
P3	GTGGGTTCTCAACTCTCCTACCTCGCAGAACAGGAAACAGCTATGACCATG	to PCR amplify the homology repair template tagging TGGT1_240810
P4	TCGCTGTTGACCAGTCAGG	Forward integration primer in TGGT1_240810 locus
P5	CCGTAGTCTTCAATGGGTTTGGACGC	Reverse integration primer in HXGPRT resistance cassette
