# Supplementary material for: Untargeted Metabolomics Uncovers the Essential Lysine Transporter in Toxoplasma gondii
Source: Metabolites. 2021 Jul 23;11(8):476. doi: 10.3390/metabo11080476 (PMC8399914; doi:10.3390/metabo11080476)
Supplement: Supplementary file 1 [file metabolites-11-00476-s001.zip › Table S2 - Untargeted Metabolomics Data.xlsx]

## Sheet: 1. mz features sorted by p-val
Normalised abundances all mass features sorted by p-value		DiCre_-R					AT6-1-iKD_-R					DiCre_+R					AT6-1-iKD_+R
	Compound	DiCre_-_A	DiCre_-_B	DiCre_-_C	DiCre_-_D	DiCre_-_E	AT6-1-iKD _-_A	AT6-1-iKD _-_B	AT6-1-iKD _-_C	AT6-1-iKD _-_D	AT6-1-iKD _-_E	DiCre_+_A_bis	DiCre_+_B	DiCre_+_C	DiCre_+_D	DiCre_+_E	AT6-1-iKD _+_A	AT6-1-iKD _+_B	AT6-1-iKD _+_C	AT6-1-iKD _+_D	AT6-1-iKD _+_E	T-Test
	1.47_146.1059n	328641	389950	401514	373288	349354	343102	361668	259475	286795	411439	362544	409263	426015	394593	486087	146869	134624	156205	178903	195767	2.43288e-07
	1.47_343.0252m/z	43410.7	45332.5	67256.9	68906.4	61005.8	73132.3	64407.6	74739.3	47333.8	60816.1	78524	81819.7	61329.4	65794.3	94145.6	13636.4	22530.9	14916.7	24040.2	13089.8	6.32934e-07
	1.47_236.0750n	14808.4	27723	28026.4	25593.7	20209.7	36684.8	28382.3	28391.9	18560.3	27342.6	23983.4	28431.7	19146.5	24608.6	32973.2	4483.51	6051.11	8490.3	6674.69	5858.89	7.48307e-07
	1.45_214.0820n	23526	16681.9	20947.6	20445.5	15597.6	19917.2	21259.1	13041.5	15337.2	10106.9	15841.8	17747.2	17047.4	15495.4	17779	4948.87	4052.52	7891.27	7250.26	4983.34	1.24832e-06
	1.47_191.0769m/z	106849	193734	129624	154959	160351	214150	195972	127387	113048	157036	122850	143415	97718.3	137161	181406	35498.8	43153.2	33574.1	38506	33787.9	1.47639e-06
	4.78_158.0814m/z	6170.49	3633.82	5981.38	1504.14	2800.33	12597.4	6805.3	1927.63	12666.8	4207.56	7549.51	5095.75	7639.45	8759.67	2790.59	26048.1	24310.8	23509.6	11949.4	16687.6	2.47372e-06
	2.46_128.0709m/z	40581	29254.5	40578.2	41625.2	35584.2	40288.8	33644.3	35669	40509.7	34721.7	37768.5	40544	41403.7	33916.4	35494.6	23858.2	24166	25112.8	29084.4	26097.9	2.86481e-06
	1.47_394.0125n	20610.3	22807.1	34019.2	29343.3	28433.8	48820.9	28361.5	37251.7	21625.2	30125.5	44569.6	49121	39022.6	32662.5	45388.3	2072.83	5525.41	5658.9	8743.59	5203.45	3.92235e-06
	14.85_235.2053m/z	3142.41	5435.47	3133.65	6416.68	3587.28	2553.49	4631.86	2925.5	4299.21	6609.61	3007.75	5180.76	4153.3	4005.59	3762.26	734.358	0	0	1150.01	422.327	5.14884e-06
	1.51_130.0865m/z	312625	357446	346804	392535	335647	416406	424851	333401	365822	416923	425772	426705	408371	378735	435870	212060	275774	240535	294224	277381	7.53795e-06
	13.52_536.3335m/z	7280.31	7497.76	11830	2110.35	5758.13	10328.9	15757.6	30601.6	11525.2	6235.53	18050.5	14910.2	7815.92	7467.69	7136.36	22373.4	31417.7	34484.1	34017.1	35587.3	9.93994e-06
	2.34_219.1332m/z	39691.2	21194.4	23211	24490	21155.6	15065.8	17771.5	21038.8	21220.6	19926.3	29221.1	26336.6	27150.6	39835.4	32805.1	4507.25	5842.03	3850.73	4559.74	6472.34	1.0492e-05
	16.48_262.2295n	139670	301468	196103	240240	322376	151503	244373	162006	239641	164204	192163	230940	185643	209235	233087	88244.7	76536.9	52191.5	101815	75858.6	2.79018e-05
	3.91_322.0770m/z	3818.91	3651.03	4109.3	3701.17	3438.14	3720.08	1549.83	2191.87	2437.56	3450.14	2139.38	3795.89	3866.24	8334.54	5186.63	9546.85	11007.9	7416.75	6066.78	8098.2	3.02897e-05
	1.51_175.1441m/z	1852.07	3687.09	7317.25	6032.2	617.178	21972.7	10801.8	7218.52	6515.28	10047	7027.49	11287.2	12585.2	2195.71	8724.06	16668.7	30122.5	14597	30378.9	25437.8	6.41787e-05
	1.45_289.0331m/z	5253.16	3064.89	3227.33	2585.01	2434.47	995.907	2464.15	1740.25	2153.19	1908.13	2473.04	3201.33	3988.64	3037.59	3039.65	909.358	0	614.617	428.771	485.389	0.000103772
	2.59_591.1553m/z	39262.8	19856.5	26950.5	26170.6	18172.8	34956.1	32080.2	38782.7	42459.8	37337.9	26994.3	18504.8	24900.3	28868.5	15231.9	107276	58704	76540.5	40205.4	47920.4	0.000107877
	6.00_516.2401m/z	0	0	0	0	0	0	0	2025.64	0	0	0	0	0	0	0	2644.88	2081.3	2379.04	0	2239.13	0.000109325
	7.58_124.1124m/z	45758.6	36809.1	23841.6	38183.9	16699.2	28581.6	25488.9	25516.9	20202.9	29029.7	45621.5	42650.3	41889.4	44527.9	24087.5	13677.7	5983.35	10153.9	9958.41	10433.2	0.000118207
	7.58_124.0889n	102127	87606.8	55452.5	93125.2	40997.1	71740.9	65170.7	64359.4	52428.8	66035	106393	100163	100298	105338	64126.8	38315	20209.1	28549.8	30565	30110.4	0.000131663
	7.58_152.0835n	275565	253326	171130	286861	110307	218203	160940	173002	147335	190324	316980	281985	277270	324442	176667	98197.4	51705.6	69647.2	79479.9	72713.2	0.00013508
	1.54_163.0012n	64559.8	86190.6	79609.5	84946.8	65059.2	97900	89841	81152	96543.6	98395.5	92273.1	89431.5	80761.4	88279.3	105573	106350	115482	126052	115611	105075	0.000141443
	17.98_327.2322m/z	7450.85	2037.65	9934.47	0	9045.26	17443.3	21345.2	38437.1	28744.1	24270.5	3790.09	3086.49	0	2592.93	5781.59	39493.3	40690	36742.6	26385.1	69855.2	0.000194356
	2.62_711.1277m/z	136916	74411.5	80818.2	98182.9	51044.8	42182.6	70852	91739	80088.1	97974.5	118199	60723.8	72915.2	115817	62608.3	196553	88900.2	166869	162029	161694	0.000200431
	1.47_411.0123m/z	5704.69	7753.72	7710.73	16029	10158.8	17227.3	11548.1	6834.94	6678.77	8290.45	9674.21	12288	4432.29	10007	13697.9	0	3023.75	1431.05	3368.33	1643.7	0.000210637
	10.59_416.3009m/z	23425	20713.6	12802.8	15066.1	36495	69535.8	75114.6	43770.8	20090.2	81217.7	3479.68	7990.19	6489.04	37892	33903.8	142845	166134	66402.2	45847.6	137572	0.000216082
	10.61_393.2250m/z	12558.6	9057.85	2199.22	1750.08	8797.43	20562.7	48300.4	26722.1	1453.76	51769.5	4060.19	1649.07	3288.75	20990.6	13441.8	129943	67196.5	43297.1	29047.8	85858.6	0.000216888
	6.18_199.1213n	42845.9	22445.9	24734.7	22903.2	15931.2	28888	33772.9	36289.9	19739.4	41134.8	26259.7	26533.2	25667.8	49685	25487.5	74433.4	37008.8	68071	44437.9	55309.4	0.000219252
	2.34_196.0737m/z	8551.49	5054.81	5209.33	6247.05	4974.11	3040.18	2386.75	3387.16	6095.3	4149.17	3050.25	3654.52	3880.61	4043.8	3810.73	12397	8557.13	9321.46	6852.93	6510.39	0.000226443
	16.80_262.2295n	719974	1.61998e+06	839436	1.00396e+06	1.50074e+06	561423	1.15536e+06	711328	929370	589121	822516	1.04659e+06	735606	877208	999227	365450	305380	170990	419996	244302	0.00023332
	8.20_546.3065m/z	11325.9	6688.78	8391.82	5145.32	5367.45	3236.5	0	6156.29	6005.23	6665.55	4056.96	8103.18	13269.2	15483.9	6512.83	23680.9	19564.7	16107.6	13378.7	11393.4	0.000251111
	5.88_344.2543m/z	76249.5	79162	66316.8	55775.1	57264.6	76710.9	71801.3	70325.2	81912	68899.1	63200	53291.3	43365.3	70963.3	46173.7	123985	99222.1	105437	86449	73899.7	0.000252434
	18.41_287.2133n	28286	23297.4	24628.5	5938.6	48701.4	70015.4	103990	111813	86866	64745.1	15058.4	17198.4	11292.4	24491.6	26278.7	132263	192767	84653.3	96298.9	145469	0.000257432
	1.47_326.0259n	39455.9	88441.3	55954	63799.1	64614.4	136986	105093	65384.8	53447.9	72740.1	56728.4	65441.5	33786.6	61635	90491.3	10871.7	17510.6	16596.5	17049.1	19203.5	0.000258921
	14.42_234.1982n	7234.24	15376.1	7280.72	15491.5	15527.1	7089.03	9672.19	5437.01	7394.99	8043	6739.22	9229.24	8862.97	8488.48	8735.68	2272.69	1335.14	2670.1	3491.09	2551.79	0.000264036
	3.08_159.0278m/z	10001.7	11185.9	11139.9	18179.4	8027.78	9526.31	19853	19504	8980.89	31360.6	15880	4636.84	11209.1	11614	9952.05	37838.3	17954.8	25723.8	29714	38243.8	0.000274482
	3.96_211.1186m/z	8738.14	6322.47	12635.5	14295.4	14337.5	16662.6	14576.5	14581.7	20371.3	21873.6	13753.3	14939.7	16554.4	10321	11789.4	2078.29	11528.6	5953.8	2060.16	2387.55	0.000290675
	2.80_215.0795n	293384	187365	174760	187208	138076	117527	181874	209664	149793	217442	179451	140590	188741	250602	176394	345643	214558	365212	270581	295249	0.000295598
	15.54_359.2596m/z	0	944.093	957.584	0	1245.92	1453.01	0	0	1206.75	0	0	1630.79	0	0	1596.27	3799.65	9035.68	2056.96	1278.89	4808.37	0.000299561
	7.58_152.1074m/z	16271.5	13397.4	8051.92	16320.9	4770.28	11335.5	8539.57	10494.1	8651.12	9937.81	17441.1	17638.9	15604.5	18256.1	9431.6	5469.06	2294.65	3448.86	3495.54	3788.59	0.000315864
	14.05_310.2373m/z	0	0	0	0	0	0	0	0	0	0	0	0	0	0	0	0	0	605.629	707.925	791.159	0.000319307
	4.80_314.1820m/z	547026	450127	378565	339755	330137	350243	364172	372640	361747	419341	438999	286363	369151	615994	269119	653871	568448	801769	525690	525701	0.000347605
	2.32_273.0901m/z	53957.8	43496.2	45336.5	46179.8	40452.1	31190.6	41055.1	38733.9	44625.8	53106.5	36373.6	35107.8	33237.8	45158.3	37937.9	61033.5	51007.3	52885.9	55981.1	56663.4	0.000379443
	4.58_745.2812m/z	12480.2	0	0	0	0	0	0	0	0	0	0	0	0	11913.8	0	53387	0	23697.6	14614	28123.4	0.00041022
	1.47_478.9985m/z	4118.7	7379.21	6725.84	9058	7540.03	15388	9924.13	8156.71	8120.63	5810.52	10553.7	13076	8232.85	8589.8	18122.8	0	2716.18	2370.74	4504	0	0.000422285
	4.19_201.0645n	18302.8	11031.4	12632.4	12698.6	9103.58	8352.72	9935.37	13773.3	12973.8	11823	5505.48	4655.77	12762.1	13681.7	12886	22322.7	18682	23175.8	15932.8	15255.7	0.000422956
	17.81_530.3251m/z	19181.1	46916.5	14547.7	15128.9	39274.1	38818	39955.6	56738.9	20080	25463.2	12250.7	12985	19542.9	14034.5	35581.5	47833.6	64556.2	64046.6	48666.9	57476.7	0.000439957
	2.69_551.1769m/z	48153.2	25445	33596.9	26198	24847	42461.9	42956.5	45571	45490.2	57762.6	33673	11156	22529.8	20431.1	12812.4	79460.8	83997.5	61690.3	50027.2	48242.9	0.000464983
	5.84_302.0026m/z	2731.94	2550.64	5228.61	5267.55	3959.28	6279.04	3694.41	1607.55	5618.34	2879.75	1003.73	5266.28	5170.73	2236.7	2899.37	0	2212.58	0	0	0	0.000476983
	2.55_695.1333m/z	407816	436657	484597	536715	313701	336534	573693	554439	574608	536365	603296	398972	492049	581321	264987	676071	534909	874282	740708	757184	0.000510081
	10.59_352.2252n	75398.1	41114.3	50912.8	35664.1	85631.7	201439	169594	95142.8	87150.2	151263	5808.27	17263.5	24301.5	70797.8	79157.3	427439	385473	157976	83666.6	269417	0.000516238
	7.10_297.1424m/z	2786.08	4636.51	807.941	1205.99	0	0	3043.3	5329.79	0	5537.99	3706.44	0	1317.03	8577.38	3357.91	14294.6	3000.19	11258.5	7605.44	10084	0.00052188
	2.59_505.1655n	52863.4	32763.7	40890.5	22169.8	26100.5	40560	30638.8	24710	39891	14545.4	35509.8	43789.6	39048.8	40203.1	31522.1	94829.8	62394.7	66428.6	34595.6	57885.7	0.000533439
	3.59_146.0449m/z	5595.16	2421.82	4139.31	4414.23	3472.77	3897.38	4037.9	4639.42	5802.22	4950.78	3593.17	3916.81	4316.88	5663.75	3758.15	8141.1	6492.56	7110.74	4473.01	6444.26	0.000537382
	14.85_292.2254m/z	3498.71	4927.32	5281.38	6818.45	3881.16	2074.86	3639.66	1623.73	2707.11	3420.47	2965.63	4962.94	3280.62	3712.53	2658.96	1647.12	0	793.696	1046.8	1713.1	0.000554528
	6.06_387.2157m/z	6260.52	412.511	201.106	114.919	488.178	9973.26	4193.93	2828.92	4529.42	7141.15	1734.92	210.503	1529.12	3969.59	2879.35	15032.3	8596.43	27382.3	12731.8	4311.14	0.000555474
	3.08_295.0666m/z	710.603	1138.55	975.846	3693.46	0	0	2822.99	4515.27	0	7879.49	2619.11	0	0	1228.93	712.285	10986.6	2948.25	5643.56	5948.1	12748.4	0.000586423
	16.48_343.3323m/z	5722.85	11512.5	10350.6	15300.9	14333.5	10721.3	6427.04	5214.52	13974.8	9498.8	10792.4	18134	9021.03	11260.7	8800.37	3981	3433.76	5242.96	3343.77	3491.37	0.000626344
	2.62_487.1787m/z	1.58639e+06	800737	1.19635e+06	887638	998989	2.47938e+06	2.07719e+06	2.07324e+06	2.06487e+06	1.69365e+06	1.27255e+06	827503	1.26579e+06	883039	867895	4.28291e+06	3.25811e+06	2.16402e+06	1.61092e+06	3.0453e+06	0.000642571
	5.40_274.1168n	42796.7	55182.6	39052.9	35037.3	26514.2	40957.4	46420.9	48122.1	29584.8	50891.6	52915.6	24586.3	40356.5	57716.4	26783.5	74886.4	45665.7	87979.7	56764.3	70845.7	0.000668034
	5.65_249.0907m/z	28828	12949.5	23326.7	21029.2	19307.5	29945	23257.1	18727.7	22580.4	27151.4	24319.7	23016.1	26280.3	23106.6	21918.7	11160.3	18919.8	14389.4	14331.2	14766.5	0.000691555
	3.77_232.0834m/z	11719.2	12168.6	10335.9	13981.9	12143.3	11522.9	13544.7	10001.8	11284.8	11987.2	12427.6	9452.01	11254.1	14080.6	9271.58	14077.1	14000.7	15780.4	13706.5	15519.8	0.000707637
	5.40_237.1236m/z	10789	12032.9	11621.2	10414.4	9006.52	9134.96	7823.47	9210.61	10157	11152.5	12184.9	7431	9232.15	12783.2	10465.6	14312.4	10717.5	19294.3	12577.4	16324.2	0.000715706
	16.80_343.3326m/z	35004.1	72790	40843.7	65667.4	124382	38363.5	79907.3	44943.7	52434.4	32712	54486.9	93166.7	23212.8	55420.1	48430.1	11666	8111.74	6284.55	11910	5000.37	0.000745395
	10.72_644.3199m/z	14081.1	0	3027.2	0	0	6119.75	9268.53	20150	0	13427.8	5487.69	0	3276.47	18066.7	2602.81	21462.9	14984.9	43069.9	11943.7	29288.8	0.000767757
	2.39_743.0761n	90699.7	121556	92123.1	123591	92821.7	104040	98676.8	103192	98546.4	105905	74003.5	89192.7	71102.8	110203	91786.7	105333	126457	127381	149197	137371	0.000773144
	2.62_243.0856n	543806	416653	514898	409513	436095	778905	679204	619009	693167	602040	481520	517269	569480	464278	441657	1.06981e+06	878242	804289	565542	765034	0.000781781
	8.68_386.6668m/z	2458.73	3935.51	0	0	0	0	0	0	0	0	0	0	0	1137.58	0	22293.7	0	5236.98	11111.9	6420.86	0.000797438
	5.56_504.2810m/z	99043.3	52675.3	56384.5	43804.7	47953.7	61459.1	97933.9	107892	64691.7	61595	41504	58502.2	57364.2	93292	50424.2	119715	92333.7	179071	92940	112518	0.000807922
	10.97_268.0968m/z	1189.3	929.437	0	0	0	0	0	963.757	0	703.367	739.785	0	0	0	0	1306.95	1166.63	946.47	1018.38	3058.48	0.000808004
	14.83_252.2320m/z	30975.1	63860.9	38942	86111.6	57132.2	32113.6	38514.7	25487	47886.3	33186.6	32480.3	56320.2	52408.7	43250.7	53153.1	17342.8	18097.5	12020.5	20943.8	15643.8	0.000811602
	14.71_361.3427m/z	9086.15	18620.1	14732	22780.9	21445.7	6530.13	10703.2	11348.6	16735.7	13035.3	10363.6	10966.6	10608.1	5529.23	15485.2	0	7806.1	0	6339.01	2468.13	0.000835358
	7.58_233.1864m/z	42613.9	63711.5	40551.6	80531.9	30030.4	55465.6	57736.7	64453.7	40505.5	64185.2	120807	72979.2	80002.9	74314.6	41153.3	19587.3	12949.7	14661	25971.4	27258.3	0.000842213
	3.15_367.1698n	66550.1	115632	79276.5	99007.9	69980.3	58215.5	83379.6	82573	69265.6	78760.8	108325	87062	89359.5	112630	97348.4	108967	96253.7	156399	125643	142299	0.000842268
	8.61_604.3662m/z	4399	7552.72	3487.98	6221.01	15420.9	4009.53	2910.88	2645.49	0	4502.14	0	0	16950.2	6591.48	15008.6	39753.4	36462	20972.2	0	23601.2	0.000926251
	1.88_606.0825m/z	14479.4	15079	12214.9	15114.4	25379.2	14113.4	15486.6	17576.6	21998.7	11573.1	12579.9	19879.3	14174.7	16395.4	23252.2	15910.5	27108.6	35251.4	25379.5	30568.4	0.000932384
	18.02_526.3140m/z	42056.5	72886.9	52010.2	44632.4	89126.3	52160.3	66791	79632.9	61123.8	44571.5	28173.2	45879.6	21228.6	31909.7	72463.1	96585.5	141375	78293.3	62376.9	124865	0.000968891
	3.54_447.0346n	44690.7	33963.7	53361.7	26462.8	50669.8	47190.8	41766.1	40539.4	54958.8	73915.2	53736.9	62948.6	66756.9	37100.2	51840.8	18696.7	35294.6	28622	24448.9	22188.6	0.000968969
	5.91_273.1089m/z	21804.1	19076.3	19219.1	18417.7	15816.6	15789.8	18036.4	18304.5	18371.6	16109.6	20650.4	20324	18928.3	20689.1	18354.8	24340.9	26663.9	21009.3	22571.4	19544.6	0.00099047
	10.61_253.1093m/z	2252.45	2376.83	1490.6	700.075	2233.06	0	1075.17	42448.1	0	1449.44	1099.37	0	995.983	0	879.252	7270.29	24744.5	27842.7	36386.9	72300.8	0.000993322
	13.31_524.3332m/z	6016.99	8410.23	5932.15	0	8686.69	2441.96	6325.36	9318.92	6425.52	2781.63	4474.24	5384.19	5201.05	6360.44	0	10956	19662.9	9741.07	9386.97	9214.14	0.00101054
	15.06_361.3430m/z	11578.9	29152.2	22577.5	27980.4	23042.5	19246.3	29214.6	24528.5	16730	9554.23	12688.8	21233	14901.7	13269.2	22895.1	2342.1	7133.68	2843.95	12760.9	11873	0.00101436
	1.45_350.0552n	5233.04	8266.92	16887.2	14521.4	10984	7050.2	4930.38	8963.59	13078.4	6970.25	8234.22	10592	3383.14	8104.48	3597.76	4039.79	0	1615.96	635.795	1741.15	0.00106711
	17.79_600.3268n	176718	302551	240957	232740	371670	348582	358944	407050	188725	225403	145001	172728	131524	168153	309832	482548	677810	336600	352935	442593	0.00107229
	1.92_324.0588m/z	557986	426728	546652	522954	508988	575654	624886	720821	802782	612162	644513	595947	683531	619232	539568	662347	738604	942433	868974	750832	0.00110844
	1.47_225.0227m/z	3851.51	2225.2	7993.42	6751.81	2843.8	1930.79	3523.12	6381.81	4437.17	829.282	6932.61	6380.47	7331.12	5065.71	6447.12	0	635.033	1007.73	1996.23	674.863	0.00111339
	5.19_258.1220n	23606.8	23737.7	23481	25248	19694.6	19585.2	25749.8	27017.8	14801	28975.4	34083.4	24563.6	24397.5	33813.4	18235.3	44583.5	28559.1	57539.7	32790.3	31888.5	0.00112981
	4.53_218.1387m/z	588228	349002	474026	479677	279596	335529	351833	498830	443224	482574	511392	477168	529916	669045	366382	752298	580789	678146	534717	755396	0.00119605
	2.43_188.1162n	110274	70814.1	73163.6	75684.8	58761.2	59395	54146.6	65502.4	71358.8	66217.8	56638.4	67638.4	67982.7	95268.3	62751.5	123560	85953.1	131958	79282.1	98815.6	0.00124663
	2.50_578.0790m/z	59930.9	51004.7	59983.3	31099.8	73150.7	57551.9	47553.3	70096.2	76671.8	41283.4	54724.3	73369.3	78334.9	59761.9	79812.2	26652.8	36023.2	43126.4	35400.7	35465.9	0.00125745
	18.16_253.2524m/z	6190	16748.1	4961	8434.66	12612.1	3907.84	12144.3	6864.49	7260.43	4614.13	8019.24	11072.7	4236.07	5536.05	7861.03	4213.79	1290.88	0	1851.9	0	0.00126516
	16.80_320.2565m/z	45055	126421	51869	113776	88104.4	41213.6	63199.7	32916.8	55713.1	27828.4	54866.7	72283.6	34422.5	119782	84150.9	36002.5	5085.16	389.577	5378.63	600.455	0.00127456
	5.45_655.2882m/z	0	0	0	0	0	0	0	0	0	0	0	0	0	3095.37	0	9831.19	0	9217.29	0	5173.58	0.0012797
	3.77_428.0364m/z	228257	230135	185835	246627	210386	202025	234080	173033	239711	200326	199103	186530	179075	270182	183255	276323	248796	310562	238915	261631	0.00133453
	5.10_384.1152m/z	30171.6	29235.9	20961.4	28599.2	13814	13396.5	27646	25837.9	14292.7	43752.5	20165.5	15878	27495.6	44029.3	13008	59110.1	28083.9	45666.9	47788	43194.5	0.00133897
	4.78_288.1922m/z	243323	148121	115442	106099	117435	128065	145821	143188	145612	177344	193709	97645.2	114315	237763	106449	306650	189835	291419	198473	222075	0.00135144
	4.92_281.1127m/z	27891.4	26748.3	30401.5	23690.8	16068.8	18028.8	24096.3	28626.8	25500.2	32277.5	12635.1	7400.43	22285.1	31541.6	17722.1	48660.7	31569.1	42737.2	29925.9	34543	0.00139622
	6.09_439.1790m/z	7368.06	19466.6	1968.93	4200.16	3009.22	6771.88	15873.4	18265.4	0	20668.5	21134.8	4043.27	5622.04	22923.3	8496.68	40573	8975.27	24288.3	33298	35767.1	0.00142709
	1.45_305.0562m/z	5201.98	3456.43	8242.93	10281.5	5253.15	2578.45	3417.85	3377.94	6751.77	3877.7	5767.31	5221	3657.75	3612.88	609.821	1835.71	0	0	382.997	910.834	0.00143228
	2.52_152.0568m/z	141873	106769	163753	132720	146718	121414	123592	119776	187160	173369	128432	153429	151356	130985	147142	175427	155407	194998	180532	243521	0.00143616
	2.57_97.0308m/z	6429.5	6569.04	8227.33	6738.8	5912.01	6732.19	7443.51	7481.35	9364.49	7279.8	7434.18	8883.96	7920.12	8712.59	5111.88	9828.84	8818.2	11578.5	8843.6	8934.82	0.00145396
	6.71_341.1128m/z	1483.44	3688.56	0	1506.16	1177.92	0	18.4816	1019.63	0	2931.89	2262.64	0	0	6427.28	0	19499	0	8221.15	5453.38	9836.11	0.0014803
	2.55_347.0633n	8.89542e+06	8.23664e+06	1.04438e+07	9.73825e+06	7.36502e+06	8.88357e+06	1.08681e+07	1.01523e+07	1.31378e+07	9.56361e+06	1.04069e+07	1.08437e+07	1.06037e+07	1.04386e+07	7.02703e+06	1.25364e+07	1.10819e+07	1.52345e+07	1.2584e+07	1.22577e+07	0.00149028
	6.46_612.2840m/z	3983.68	0	0	0	0	0	0	3337.94	0	0	2334.74	0	0	4915.75	0	13254.7	0	8048.41	4645.4	5499.45	0.00152109
	2.62_112.0509m/z	375547	241529	366280	265985	298154	577824	448353	438380	512710	400933	323708	358624	379835	290513	312705	709683	650184	527755	387861	551940	0.001554
	6.75_246.1699m/z	623948	218455	336165	343578	337716	374417	279740	354129	364943	378219	350891	436295	508571	555056	391687	632471	626586	630341	413317	634054	0.00155966
	1.92_112.0510m/z	43117.3	29748.7	41107.4	42066.8	39336.2	47745.1	52316.1	59976.6	63794.6	50235.4	51388.3	46069.9	50862	42644	38129.4	51999.3	59315.2	71663.2	72281	60582	0.00160464
	2.41_221.1146m/z	8718.13	6846.78	8795.17	6022.06	6738.98	6412.45	5669.92	5797.01	7569.3	5623.43	5410.79	6909.51	6285.9	7723.17	6816.03	4055.69	4227.38	6808.52	4319.96	3905.81	0.00163091
	5.40_681.3040m/z	6384.71	9874.03	0	0	0	0	0	9326.92	0	12935.1	4075.36	0	0	22698.8	0	40587.6	0	34913.5	12581.8	27853.1	0.00165155
	5.65_425.2062m/z	13522.9	12937.4	30578.4	11342.8	20797.2	27027.7	21347.9	19102.1	24063.5	21127.3	23308.3	17948.1	29620.2	17467.1	22074.7	7318.35	8438.49	19507.8	9214	5593.7	0.00166358
	2.62_364.0652m/z	1.44285e+06	1.13205e+06	1.42719e+06	1.21599e+06	1.1091e+06	930139	1.05084e+06	1.1529e+06	1.36658e+06	1.12814e+06	1.33781e+06	1.32389e+06	1.23464e+06	1.39509e+06	1.20888e+06	1.76665e+06	1.20107e+06	1.77255e+06	1.46957e+06	1.59129e+06	0.00167984
	2.34_190.0700m/z	1786.71	1357.78	1213.52	1653.39	1455.42	859.562	582.254	949.912	1310.01	799.075	967.778	1623.81	911.832	1150.83	1061.7	620.607	793.287	521.326	54.1859	710.742	0.00173478
	18.05_303.2322m/z	8677.88	9130.16	9571.52	3737.24	19147.7	33589.2	44698.8	35778.8	28584.5	22187.1	4677.45	7802.78	1732.44	5630.65	13083.7	48177.9	75585.7	26763.1	23329.2	56919.9	0.00178521
	3.26_132.0660m/z	2838.43	1670.41	2039.11	2187.7	1843.34	2084.46	2256.08	1339.35	2377.45	2272.29	1991.54	2641.78	1835.8	2153.69	2624.89	3627.16	2540.63	3237.12	2602.46	2614.1	0.00181676
	6.00_328.1870m/z	25696.2	16035	23866.7	17785.2	19174.7	19746.2	15058.6	19696.3	14823.6	23652	21309.1	17290.7	28829.7	31899.6	14643.6	27327.6	41356.5	39998.9	23407.4	27742.6	0.00182351
	1.56_157.0850n	1.57199e+06	1.95708e+06	1.53922e+06	2.02989e+06	1.72235e+06	2.38066e+06	2.43367e+06	1.68355e+06	1.77896e+06	2.17649e+06	1.92144e+06	1.96304e+06	1.58655e+06	1.5969e+06	1.85722e+06	1.24723e+06	1.61702e+06	1.24204e+06	1.38538e+06	1.44521e+06	0.00183892
	2.83_145.0499m/z	6782.94	2622.47	3595.8	3737.88	2906.41	3833.54	3699.34	3258.51	4743.08	4409.41	5621.39	6024.9	7163.34	5099.22	5672.85	8097.63	6749.94	8594.37	6594.92	5754.65	0.00186049
	3.33_399.1485m/z	738.901	1690.84	0	2725.31	0	0	929.846	0	0	2476.17	1735.15	0	0	2363.23	0	9741.74	0	5894.56	2054.52	5328.95	0.00187289
	9.41_213.1364n	66789	47983.1	41314.8	61622.7	25819.4	16437.2	28760	18119.9	25304.7	23626.9	35811.7	48777.3	58065.2	67856.8	22792.6	14067.2	6274.84	8130.65	11261.3	6494.82	0.00192784
	9.41_150.1042n	71715.8	51844.9	41808.8	71055.3	29793.7	22822.6	29917.7	16281.1	30569.1	20937.4	36876.2	49942.1	62175.5	65567.8	26984.1	14958	9785.02	7022.49	14697.6	7292.82	0.00206511
	18.16_297.2669n	655643	1.58114e+06	471827	705323	1.13013e+06	441942	904048	506695	868368	258676	532572	972794	456379	565040	672589	319227	143920	21263.9	241639	65258.7	0.00209051
	9.41_259.2020m/z	15428.8	14612.9	7878.92	20342	4847.01	3342.03	11132.9	4293.97	4544.65	6316.11	11065	12665.1	19163.2	18265.6	6761.97	1376.96	653.431	294.028	2556.74	975.269	0.0020955
	1.70_488.1071n	819265	663932	730891	582275	823823	936752	733993	1.00838e+06	1.30067e+06	846288	599288	549367	630128	881068	577322	861784	1.01694e+06	1.35324e+06	1.24134e+06	1.3027e+06	0.00214237
	2.92_203.1392m/z	58098.8	39415.7	44857.9	40538.7	38406.4	38879.4	38050.1	38263.1	37163	41217	46059.5	40876.8	52297.2	70821.3	42397.5	70217.4	52542.5	70360.1	56688.5	56735.8	0.00216622
	2.29_208.6164m/z	3655.33	5410.33	5712.52	5149.63	5011.64	5965.64	4055.18	4969.58	3886.75	5278.93	3579.62	5259.82	3536.79	6265.11	4364	2663.5	3564.2	3269.72	3685.44	3333.34	0.00216969
	5.26_632.2430n	99025.6	149312	17009.2	36341.9	32494	4404	59025.5	81926.8	5074.34	107107	133692	12009.4	22116.2	224878	34598	328013	60635.1	245521	164784	216740	0.00219418
	1.67_189.1357m/z	25187.6	35161.2	20959.5	32784.9	32524.5	28390.5	32763.5	23088.6	29846.5	26333	33251.9	30374.9	22535.2	29133.9	24440.9	12689.5	20051.6	21768.1	23541.9	23128.8	0.00219807
	4.14_244.1067n	192996	143710	164653	152234	128755	133170	138799	146805	136178	140491	131154	129894	164073	188136	155395	226509	189441	205792	144248	192963	0.00220095
	15.98_454.3298m/z	1404.75	6285.32	3374.54	1437.9	5714.19	0	4154.08	7799.17	0	0	0	1689.87	0	0	0	8638.19	15405	1174.65	7022.53	9409.39	0.00223559
	4.35_551.1930m/z	36569.1	41330	30437.7	34545.5	28903.9	46346	33317.3	40863.2	31631.1	30297	21699.7	15042.8	25860.6	15155.6	38489.1	80213.7	45341.1	39973.5	36230.3	64391.1	0.00223879
	4.12_308.1861m/z	18524.9	19265.8	16554.2	14237.6	14836	18787.7	11593.7	9859.89	18998.7	9419.45	10099	14490.7	21212	15410.9	16650.4	10320	10273.7	8810.21	5358.94	10124.5	0.00225052
	5.91_525.2012m/z	1.31451e+06	975087	1.05575e+06	610203	754219	532430	793550	916336	1.12423e+06	1.21479e+06	1.00305e+06	728269	887399	1.8004e+06	878031	2.4495e+06	1.29588e+06	1.8116e+06	991336	1.8146e+06	0.00228764
	5.65_617.2100m/z	89461.1	71665.4	28831.5	39626.1	34083	28511.6	74680.3	70509.2	28540.5	110976	139361	50945.1	61811.1	115604	43693.3	189503	68159	188956	141815	103997	0.00237055
	3.98_342.5750m/z	20948.8	4614.15	9888.09	520.097	1740.65	9977.8	3018.91	11465.6	3229.26	19135	8339.18	0	8258.72	8945.68	4192.98	23793.6	11051.9	25171.5	14461.6	20014.8	0.00238134
	4.21_230.0818m/z	12030.7	11738.4	11531	7795.47	12563.8	6609.12	6972.15	4405.3	4950.94	9329.26	9227.09	7374.29	8416.05	14101.7	9041.02	14749.1	13947	16321.5	13455	11156	0.00242052
	17.24_411.3581m/z	14985.6	22770.8	13449.6	6799.61	30724.2	3127.14	16846.6	17829.3	9268.1	7094.29	13261.9	18902.9	9307.41	9141.32	14281.3	3606.46	1223.11	2850.95	3880.41	1188.51	0.00246491
	1.70_510.0893n	72716.6	50874.7	49736	40510	57171.8	86306.2	76140.1	71958.5	103647	82566	30188.2	30386.1	43098.3	62386.7	16875.2	103301	85107.5	108132	75666.9	135243	0.00252484
	4.71_297.1557m/z	41852.9	31612.6	33520.2	26765.7	25348	21771.3	25114.7	37786.8	40236.8	36242.3	38402.9	26323.2	32085	51490.1	17879.5	85407.8	24895.2	100176	52012.5	46903.1	0.00260461
	16.85_387.2899m/z	6369.62	10391.7	6969.51	3646.85	15530.2	11399.2	17341.7	18174.1	11705.1	9094.64	8047.02	9741.39	5914.34	4730.29	14558.4	11858.5	25656.5	16794.1	18198.7	20728.3	0.00260593
	2.83_204.1232m/z	4.22014e+06	1.6235e+06	2.38373e+06	2.08322e+06	1.73906e+06	1.94599e+06	1.92029e+06	2.10265e+06	2.51351e+06	2.51228e+06	3.13013e+06	3.38562e+06	4.25658e+06	3.69639e+06	3.36828e+06	5.0344e+06	3.63236e+06	5.19367e+06	3.60762e+06	3.91362e+06	0.00266324
	5.42_353.1508m/z	3543.87	1469.08	0	1808.34	0	0	2053.23	5557.81	0	8731.43	5518.09	1745.68	0	5195.68	1640.62	13906.3	1898.34	10776.5	4549.69	11330.6	0.00269124
	9.32_362.2539m/z	916.889	0	0	0	0	0	0	0	0	0	138.314	0	0	0	3502.89	2784.36	1306.72	14646.8	11737.4	0	0.00271838
	1.92_361.0076n	154645	53280.3	126834	95436.5	82246.3	84200.5	100522	158790	154911	122324	124099	98388.6	137357	122322	61129.9	171681	127809	213067	179439	159233	0.00274758
	15.54_500.2768m/z	43980.6	108746	79467.5	49423.7	117135	104690	145705	147657	81046.6	63902.4	49562.5	76345.3	53957.8	47302.8	104306	135936	211401	102621	120901	191085	0.0028557
	5.13_234.0800m/z	9287.13	7194.11	1998.18	5287.31	0	2178.9	0	2195.54	2461.06	960.879	0	0	1446.4	7064.91	10715	18196	2847.53	12682.8	8486.58	11607.2	0.00286107
	9.81_188.0702m/z	8665.31	5278.8	5844.3	3785.45	6079.12	3982.61	3537.82	5327.31	4794.52	4376.45	4598.33	5220.72	5738.43	7140.94	3699.89	2977.58	1229.4	2838.61	3632.54	3709.47	0.00294813
	16.30_260.2139n	35847.9	82623.4	39780.7	48827.2	106753	39204	66962.6	40855.8	78063.8	41505.2	37991.7	70061.2	45496.1	41842.8	55258.4	25785	31858.7	1894.32	25173.2	21710.1	0.00299586
	16.37_252.2095n	14064.6	61338.2	26989.4	42063.1	42982.8	25095.5	28617.4	23104.4	27719.3	22263	24823.1	37258.9	33833.8	28235.9	39785.6	12209.7	13683.3	13437.9	18682.1	11307.5	0.00303964
	3.64_418.0302m/z	15897.3	5627.98	14438.3	9752.51	10255.8	12592.8	7686.52	6088.78	17643.6	15753.6	14442.3	22209.4	16877.6	9701.33	10860.8	4527.27	6002.97	7002.24	5307.19	3913.93	0.00312044
	4.44_322.1867m/z	16078.3	10485.9	7033.37	9704.6	6838.66	3191.82	6367.07	10869.5	7887.91	14216.8	4668.99	5705.91	5683.41	10064.2	6223.53	10922.5	10712.3	16250.2	15918.1	19821.4	0.00312212
	4.30_317.1225n	33145.6	76085.1	34928.4	43022.4	24215.3	18359.8	25978.2	32978.6	28897.9	41503.8	61422.2	25552.4	41504.2	57001.4	28283	131348	56376.2	92783.5	62552.5	40919	0.00313215
	5.91_187.0633n	705266	431981	616187	414442	498145	469331	490954	507009	740881	845867	477078	532705	592703	755515	582804	1.01919e+06	757790	797809	592660	947321	0.00314328
	7.58_187.1207n	67661.4	93771.7	45296.5	92117.8	33150.8	61122.9	79247.9	82554.2	41471	92057.5	145520	78396.3	90207.6	126770	51561	40251.1	12473.8	25610.4	36114.4	36274.1	0.0031734
	5.91_640.2080n	2.03068e+06	3.51309e+06	2.2515e+06	2.4184e+06	2.31407e+06	1.84355e+06	3.59617e+06	2.86241e+06	2.57379e+06	2.84654e+06	4.14053e+06	2.36697e+06	2.43957e+06	3.40632e+06	2.71244e+06	4.93699e+06	3.18524e+06	4.06765e+06	3.3459e+06	3.99436e+06	0.00324367
	5.40_134.0449m/z	7617.89	7112.04	7074.09	4991.55	4757.88	6661.52	6213.38	4657.05	4816.87	6556.86	8649.96	4702.37	6739.91	9010.52	6078.82	9062.98	7064.87	12781.3	7936.31	9150.35	0.00325156
	4.87_328.2218m/z	7649.23	4111.9	0	0	0	0	0	0	0	11302.9	0	0	0	8828.6	0	25524.3	9126.34	13605.3	4814.47	4345.32	0.00330335
	5.91_144.0810m/z	4025.32	2788.03	3501.45	2349.24	3760.13	3639.76	3056.3	4358.62	5121.52	5585.17	3032.86	3370.48	3803.49	4884.55	3848.55	7349.76	5694.5	4584.98	3684.75	7309.41	0.00331369
	1.56_237.0377n	187793	131108	194313	203285	182166	151051	116169	107034	154762	177951	116751	154448	176008	162946	186435	78500.1	112259	123193	118874	120796	0.00342509
	6.48_233.1055n	75826	38920.6	36131.4	28809.1	28695.9	31385.7	50353	63940.5	35694.3	66000.8	32196.7	28029.6	54078.9	68862	41048.5	115505	49272	100988	55893.7	77024.1	0.00343139
	5.06_267.1337m/z	44677.9	28742	30454.5	29164.2	20150.4	25630.4	28853.7	37273.4	24531.3	41519.6	29188.6	26899.8	37367.1	57034.1	21174.1	53274	41940	58679.1	41748	46281.4	0.00350692
	16.92_454.2925m/z	10537.4	21871.9	11498.1	9750.9	29513	8767.66	23520.3	39594.1	11352	13162.9	12598	14809	12933.1	7596.48	20715.2	27630.1	39088.2	25816.4	27539.7	34615.6	0.00351609
	5.91_302.2071m/z	459521	380288	365523	270742	290759	259249	305563	299894	390624	314018	363132	320936	320033	488841	340233	684945	439556	578065	367504	394357	0.00353171
	3.17_290.1896n	36667.2	26814.6	30125.2	27874.1	22940.1	28396.4	30669.6	26402	30434.4	34323.7	25416.8	26078.1	26458.3	29892.2	24418.5	36902.7	31617.1	41203.6	28800.8	38637.8	0.00357928
	3.33_197.0926m/z	987.381	796.865	1258.19	1305.65	0	865.895	1404.46	1222.82	840.512	1337.93	760.809	289.57	380.891	856.57	698.837	1522.13	932.625	1750.51	1778.51	1829.54	0.00359011
	15.06_315.2767n	37287.2	78526.4	49428.4	66960.9	71183.4	39820.6	60560.4	49626.6	42768.2	27305.8	36974.4	47588.2	40697.9	38061.1	65412.8	26929.2	26276.5	15437.7	34529.5	29933	0.00359046
	5.88_413.1459n	51284.7	41047.5	43485.7	36982.7	39670	36789.5	37777.6	46700.8	44192.2	31680.6	38033.5	44581	48503.5	64631.5	43843.8	72607.7	63094.3	68396.8	41562.7	50184.3	0.00362963
	3.94_560.0775m/z	12270.5	0	3124.78	0	0	0	1255.53	3015.48	3031.3	9141.43	0	0	2993.97	1068.75	156.162	6360.63	4096.45	10973.9	8917.92	24695.3	0.00365219
	7.30_289.1211m/z	18922.9	11943.1	11111	8558.66	10427.2	9305.53	10690.9	11727.2	9550.4	13331.8	12525.9	11801.8	13585.6	21480.9	10220.3	20218.2	13775.8	20745	18878.4	17224.1	0.00366663
	4.35_513.1911n	489680	596384	691625	829513	561083	815022	794544	1.1526e+06	677255	764752	708237	501302	741986	472800	769197	1.29475e+06	953919	970978	740793	1.12247e+06	0.00367267
	1.56_123.9928n	16765	18203.1	23966.6	25503.5	18619.4	21898.7	14607.7	23963.6	29715.1	22815.6	28341.9	37685.3	28670.9	22486.3	28832.6	30380.2	41493.6	37074.4	35457.6	26957.8	0.00377097
	4.78_267.0954m/z	0	0	0	0	0	0	0	3750.86	0	2916.03	4334.34	0	0	0	0	8459.53	0	5258.04	4708.7	2527.35	0.00381895
	2.50_548.0728m/z	17562.3	33756	23198.5	20916	32344.3	30605	29980.8	30431.9	34928	27439.6	29237.4	32238.2	31666.1	22362.6	26811.2	13838.2	13267.8	23470.4	21617.5	24652.2	0.00383948
	1.79_162.0763m/z	14987.7	9001.56	8837.09	8278.89	12855.2	14428.6	11229	11076.5	13116.7	11957.3	9155.55	9940.05	17109.3	10227.9	10082.6	16210.3	17694.5	14927.4	15689.7	13317.2	0.00391323
	1.83_221.6732m/z	4953.64	8446.66	3376.97	3463.04	3718.1	7859.05	6950.69	3875.51	4909.04	6437.63	3413.51	3631.79	1445.7	3634.9	4376.37	0	2854.28	3078.03	1577.97	560.723	0.00401946
	3.64_332.0757m/z	48152.8	27032.2	34286.1	43799	27525.6	32047.3	25918.3	31430.8	37291.9	41158.3	40004.6	24668.9	28467.5	47222.5	22218.2	62073.6	39022.1	59561.5	39528.6	46727.9	0.00415249
	16.60_605.3076m/z	1647.72	3068.82	0	3355.89	8154.11	7679.09	2835.9	6182.5	2828.44	0	0	0	0	1812.56	0	7656.79	12721.5	4422.18	4522.19	8328.29	0.00417596
	5.06_391.2185m/z	89192.9	111086	114582	142788	129094	103456	113624	118994	94847.8	114156	154157	134123	137726	128063	96063.7	57723.9	110399	86667.5	104013	68919.1	0.00418641
	3.54_407.9986m/z	45290.1	31099.5	64171.6	31180.7	54055.5	44920.8	38589.8	40195.1	74659.9	76369.5	55591.4	87137.3	84099.6	33557.1	56783.1	18859.7	35279.7	23336.8	28888.3	21746.6	0.00422835
	14.23_226.1231m/z	14835	21435.4	15057.1	16499.6	19197.1	20182.3	20389.3	13302.6	17696.5	14983.3	17922.6	19427.7	22217	15531.3	25939.7	11369.9	11895.5	13538.2	15394.4	13156	0.00427183
	1.56_326.0142m/z	40001.6	31959.1	57181.7	73873	45009.1	32960.5	3154.86	3473.04	25439.7	29829.1	18488	35694.1	34272.4	41887.8	46384.7	86742.7	92548.9	72837.5	49188	37773.9	0.00428196
	1.49_249.0355m/z	1861.22	2598.8	2847.69	3454.54	1648.03	2652.89	4935.06	1372.54	0	1102.28	860.398	1387.98	440.4	4571.35	4410.32	0	0	0	0	0	0.00437271
	8.29_313.1542m/z	7035.69	6886.67	5817.69	6024.89	7539.01	5098.63	5859.82	9322.35	3037.15	8094.21	8728.3	5090.78	5633.42	9830.3	5639.1	10048.2	7782.74	10958.1	8320.45	10719.4	0.00442577
	1.92_368.0227m/z	49580.6	45473.4	24245.2	33053.8	34746.4	55836	66106.5	39406.6	48344.9	56213.1	22100.1	20435	25660.2	33812	25774.9	69012.5	53781.5	67220.5	56106.4	56443.7	0.00444074
	3.57_325.0088m/z	5182.15	1532.26	4283.96	1402.21	4672.32	2204.37	2592.67	1971.89	6139.69	5680.83	2215.75	6323.24	3043.22	1403.49	4725.67	0	3046.44	12.0525	0	424.101	0.00445374
	10.61_253.6106m/z	0	0	663.794	0	0	0	0	10108.2	0	0	0	0	0	0	0	691.098	3834.81	8576.29	5709.05	20433.5	0.00448269
	6.27_268.1041m/z	51964.1	43818.1	12894.2	16449.1	26432.3	43076.9	15657.4	9403.84	13963.4	19395.3	2611.56	4464.85	6988.46	35471	26408.9	149014	86514.7	75311.1	11707.7	27842.1	0.00470533
	3.68_285.0482m/z	291453	275786	234874	378730	116710	150813	309315	211630	179797	411976	322023	181914	203555	330244	164534	507911	238164	473836	391585	407414	0.00472861
	2.78_249.0398n	229852	138374	144367	150838	132016	91392.4	105765	135858	103860	119748	109425	105122	122351	156790	106837	198664	167984	188502	171865	175838	0.00480189
	1.70_162.1125m/z	2.38592e+06	1.54548e+06	2.3699e+06	2.21822e+06	2.22118e+06	2.22235e+06	1.77657e+06	2.08823e+06	2.87473e+06	2.23719e+06	2.38451e+06	2.3608e+06	2.83525e+06	2.61711e+06	2.33258e+06	2.73983e+06	3.06715e+06	3.01207e+06	2.63292e+06	2.66831e+06	0.00487331
	4.35_146.0809m/z	11361.8	7619.26	7844.59	7316.75	6296.88	9945.83	11765.2	13312.4	10773.9	11368.2	13850.7	12580.1	13222.4	9222.8	9468.45	14860.8	12592.7	15403.1	13064.5	14112.2	0.00490357
	16.05_270.2433m/z	29074.4	106388	39524.5	78411.1	66504.8	26714.7	32408.4	17567.2	32472.9	19637.9	17948.1	51018.5	33704.5	45436.2	54173.7	14857.1	5667.97	2325.16	8528.83	3715.03	0.00494675
	1.72_173.0691n	48951.6	42160.3	48500.4	34535.9	49340.7	67524.1	58670.8	60017.5	71530.9	48121.7	50707.3	54143.5	60377.4	46598.6	55029	62931	59415.2	85201.1	68173.3	69121.7	0.00498275
	3.40_352.1713m/z	6769.52	4088.35	3265.14	5402.16	0	2784.64	1727.59	7913.5	1993.46	4223.67	3012.77	1136.64	2381.08	10242.9	1149.47	13841.9	4055.35	9385.68	7865.26	8133.01	0.00498694
	7.60_380.1789m/z	11757.3	23094.2	7868.8	8613.44	4712.37	5815.77	19132.6	34679.7	1296.68	32094.1	18424.6	1688.71	13017.8	41705	1682.2	43804.1	13901.5	37831	39104.4	47418.7	0.00499825
	21.67_552.4032m/z	25307	101848	15592	6982.08	61984.7	36497.5	21459	35707.6	8540.91	3484.18	0	20175.2	4294.28	31440.2	49699.4	127518	122008	70870.2	22020.3	60102.4	0.00504465
	4.35_136.0618m/z	169298	183388	194010	164631	193770	251288	201864	228886	222496	202936	132312	136293	162201	106292	178735	257560	296789	196711	208845	276228	0.00509035
	15.42_252.2318m/z	3895.21	8392.25	4632.32	8833.57	6408.1	2304.44	3035.84	2031.01	4136.53	2020.7	3490.12	6548.67	5772.84	4675.49	2669.67	1080.56	1733.85	868.102	2132.73	1087.61	0.00512581
	5.01_320.1640m/z	1.38681e+06	875934	1.10778e+06	808710	920064	827194	987534	805365	724524	1.24637e+06	1.05171e+06	770823	992451	1.25862e+06	882760	1.36927e+06	953968	1.76603e+06	1.29515e+06	1.32171e+06	0.0051278
	5.68_345.1901n	69528.8	47733.3	91043.5	46668.1	55408.5	75175.1	56428.1	48267.3	97629.2	72951.4	70236.8	57876.5	90463.7	66576.6	63681.4	37667.3	46373.4	59604	34512.5	34046.3	0.0051763
	16.60_252.2094n	21269.7	70392.8	29725	45367.5	64732.1	29386.5	50693.8	28769.3	44151.8	25743.2	33683.3	43398.6	34417.5	31761.9	47058.9	19063.9	22209.4	10299.8	24324.1	19972.7	0.00521246
	3.40_423.2109m/z	14251.8	10396.8	4859.96	10578.3	2848.84	1809.37	5611.95	7218.37	5263.29	8231.95	5315.87	1736.25	3318.91	17453.4	5837.15	40202.3	7538.41	25013.9	7491.64	17003.6	0.00521683
	3.36_175.1078m/z	12611.6	8475.19	7997.14	10318.9	6058.97	6826.48	8320.42	8529.26	6332.28	10018.9	5614.52	5656.32	5477.64	11366	7434.03	21103.1	8321.91	17517.2	8841.57	11501.1	0.00528491
	8.31_136.0890n	21993.9	19060	12566.2	26106.5	8303.97	8948.34	5773.2	4487.17	6284.45	5684.64	18396.7	28145.3	25716.1	27009.1	9318.29	4379.01	1926.58	816.034	2861.66	1540.82	0.00534443
	6.71_213.0876m/z	18792.2	14733.4	13453	16099.4	17159.2	17458.1	17812.2	16166.7	15872	16169.1	15554.7	19289.5	15449	16319.6	17357	10866	14862.1	13601.9	14274.5	15886.8	0.00548668
	18.99_532.3405m/z	8816.31	17262.6	3772.23	6746.36	28567.6	4022.27	17925.6	15044.4	4537.19	3862.44	3122.76	6376.43	8318.52	9615.1	18749.1	18687.8	38288.3	23146.2	12888.4	23722.4	0.00553222
	3.54_306.9763n	21606	10615.3	23633	11186.8	20809.3	17301.1	14026	13149.2	25994.5	26678.9	18514.2	32784.1	29095.8	12196	19226.8	7915.24	13545.8	11163	7946	8218.62	0.00561764
	5.42_580.2580m/z	3680.34	4375.42	0	0	0	0	3982.21	0	0	10019.3	7835.81	0	0	11233.8	0	38261.5	0	27666.3	4587.04	11175.6	0.00564327
	3.43_274.9965n	25904.7	14617.6	34239.2	10929.3	30142.7	34733.5	20472.3	21324.5	33677.1	30536	20299.8	39865	38615.9	18308.9	29899.8	9112.84	21489.1	11819.7	15226.7	11070.9	0.00573778
	5.01_635.3046m/z	25248.8	11464	4800.23	0	0	0	22892.3	18414.2	0	16053.9	12907	0	0	30676.4	0	42450.9	5218.67	18742	39506.6	42725.7	0.00575276
	1.86_128.0841n	179050	116388	164930	138689	158649	126262	96543.7	112033	139105	136526	120597	159881	150110	143581	134032	217244	169181	227484	150244	143251	0.00582085
	2.48_233.1130m/z	145524	116405	118580	129218	112253	121041	114310	141100	126496	126460	123942	101119	136634	150877	112560	167053	118926	207010	134241	159881	0.00584383
	7.12_320.2177m/z	15993.5	15291.1	11455.8	11936.2	11482	11503.8	13147.9	24089.6	12239.9	27424.4	18942	11140.2	16341.8	23776	10829.6	21783.6	16283.5	30583.1	24466.8	30323.8	0.0059525
	4.96_235.1108m/z	12258.1	9272.6	7986.39	2954.6	4331.3	2988	7201.08	14615.4	9630.59	12085.1	5385.55	4152.02	6384.53	13077.3	3685.12	27447.5	8721.91	15515.2	15158.4	10888.5	0.00600843
	3.29_289.1276n	261774	206046	182569	236778	142626	132511	199094	186437	139306	201792	249082	171695	180115	297746	185945	358334	177426	362991	248120	287916	0.00603969
	3.15_286.1508m/z	1908.19	2321.88	2475.19	2269.84	2220.96	429.902	1739.72	3339.39	2896.25	1098.37	1232.9	3488.48	2056.25	3574.21	1380.2	4253.73	2242.17	4060.96	2996.78	4824.58	0.00605766
	8.70_201.1365n	21276.2	18777.4	11400.9	14891.1	6323.24	13716.9	19899.6	18934	13505.1	15753.1	17863.6	20887.8	16342.3	28959.9	17187.9	16041.9	6547.49	7945.53	6820.29	8841.46	0.00618868
	5.49_329.0489m/z	33592.5	9561.73	46233.7	22741.2	30419.6	30579.9	19010.3	23835.1	43080.9	10824.6	16596.7	52008.8	27598.1	12085.4	32550.7	8993.44	15007.6	6481.52	7033.6	7238.85	0.00620454
	5.95_573.2197m/z	65926.9	102026	51732.5	71669.7	50160.9	48438.3	74090.6	76345.7	30857.7	89587.1	78329	46722.9	75882.4	87222	53457.2	174152	53431.1	112233	85950.3	126469	0.00630804
	3.43_348.0266m/z	22894.4	10583.7	29705.8	9926.63	23578.7	31005.1	13752.9	17172.4	32981.5	28090.1	18757.4	36082.9	34153.2	15377.8	26201.5	6438.14	16839.7	13374.4	9565.22	7183.36	0.00633869
	16.27_556.3399m/z	18271.4	28424.9	29515.3	1598.22	52243.4	2284.05	50966.4	66498.3	29113.3	12602.1	23744.4	43927.4	45650.3	12508.5	25574	28947.2	116355	24134	120573	76505.5	0.00635026
	6.71_585.2737m/z	9973.03	5825.97	0	0	0	0	0	8926.21	0	5531.43	7776.55	0	0	26741.4	0	38985.8	0	16284.1	12819.9	29982.5	0.00644831
	15.22_276.2322m/z	0	0	998.232	1908.77	4886.57	3343.22	7873.96	5186.99	4263.89	5399.65	1996.56	5442.77	831.101	0	1079.54	6283.54	23326.3	4195.71	3804.91	11895.1	0.00665825
	13.54_344.2434m/z	13825.2	2986	6479.98	9089.61	4297.14	5740	7040.91	5902.46	6068.28	6703.45	7544.94	4738.83	5536.01	8460.44	8840.18	9922.57	11268.5	15021.9	8957.49	9304.81	0.00667624
	17.84_303.2320m/z	10706.6	8124.18	8627.97	1764.77	23871.1	39126.7	39208.8	29219.9	23929.4	20398.1	7437.37	6242.77	4682.01	5718.86	14824	34674.9	46587	28150.2	22443.1	43617.4	0.00672421
	6.59_275.1426m/z	50508.5	51601.7	19681.3	38547.5	15873.3	38730.3	12529.9	37280.2	13968.4	28436.1	9569.89	13171.2	11889.7	48558.4	27182.8	113646	29205.9	49986.5	31606.4	182139	0.00677692
	2.50_245.1017n	39612.9	48862	47016.1	48873.1	61434.4	49437.1	46990.5	49631	49602.6	51776.2	54522.1	50774.4	57890.9	40482.3	47762.7	40445.6	30972.5	43890.1	45955	42522.9	0.00699708
	16.48_394.3156m/z	4680.96	0	0	0	0	0	0	0	0	0	0	0	0	1686.76	0	23155.6	0	18349.3	2544.46	0	0.00703379
	3.38_383.1669m/z	7114.36	6677.6	5026.08	6025.84	3384	4341.63	2607.6	5379.25	4441.03	5294.67	3976.93	4255.53	4534.47	9301.97	4955.53	12117.9	5792.23	10750.9	5402.33	7522.23	0.00718318
	2.50_288.1919m/z	15333.3	21686.1	14677.6	14026.1	16509.2	10574.4	12440.1	16257.4	15440.4	12269.2	13991.7	15450.5	21108.8	23850	16564.1	8524.38	6675.68	12498.5	11569.8	13468	0.00723995
	5.17_219.1109n	2.78822e+06	2.32237e+06	3.23369e+06	2.5955e+06	2.59631e+06	1.82042e+06	2.18567e+06	2.18744e+06	1.92468e+06	2.28343e+06	2.55104e+06	2.40767e+06	2.48204e+06	2.16019e+06	1.72613e+06	2.99445e+06	3.04324e+06	3.4419e+06	2.64107e+06	2.5906e+06	0.0072635
	5.17_461.2099m/z	54086.3	60627.1	48204.9	46036.4	42745.1	7878.56	40588.8	34178.4	21145.3	56447.2	56580.5	24403.9	26929.3	83968.4	20661.3	118176	36217.8	111285	54993.7	74860.1	0.00733673
	6.27_256.8507m/z	0	1406.17	0	0	0	0	0	0	0	0	0	0	0	0	0	1528.46	1791.56	1139.29	0	0	0.00734738
	5.84_575.2347m/z	5783.6	10670.9	0	0	0	0	0	2036.91	0	0	3832.95	0	0	11605.8	0	20447.5	0	12012.4	7970.47	9504.87	0.0073582
	6.43_297.2059m/z	69200.2	66301.3	52112.1	44211.5	41192.4	45619.5	33943.6	43493.3	35837.7	38863.7	30791.6	31848.9	40839.6	57793	49240.3	35907.2	21727.2	39293.4	23677.2	19724.4	0.00747332
	4.35_268.1041m/z	7.63535e+06	8.39315e+06	8.74406e+06	7.34041e+06	8.29526e+06	1.19336e+07	9.00254e+06	1.01525e+07	9.51847e+06	8.94614e+06	5.31116e+06	5.61546e+06	7.52427e+06	5.17533e+06	8.43974e+06	1.27189e+07	1.40294e+07	9.25322e+06	8.2563e+06	1.17057e+07	0.00755185
	3.77_541.0610n	1.69895e+06	1.60364e+06	1.50543e+06	1.77054e+06	1.61578e+06	1.61436e+06	1.59839e+06	1.35724e+06	1.77684e+06	1.52677e+06	1.51754e+06	1.45293e+06	1.4451e+06	1.93938e+06	1.42995e+06	1.84655e+06	1.77873e+06	2.06655e+06	1.61307e+06	1.86892e+06	0.00755349
	5.45_368.1221m/z	4409.68	5685.12	71.7958	2177.14	0	0	250.744	1382.43	0	8720.88	3833.77	0	0	8455.35	0	22802.4	2239.25	15168.6	2645.44	7568.55	0.00764033
	3.66_256.0141m/z	14486.3	10355.3	18921.4	5849.63	19224	28212.4	14270.4	7836.06	23294.4	16537.5	11004.7	26290.4	22495.7	12171.1	19361.7	5393.76	11949.4	9057.63	3536.71	6491.32	0.00770551
	1.54_347.9957m/z	7209.79	9705.48	11195.2	26135.5	15780.8	12326.8	0	3206.72	7809.53	7944.69	5779.06	0	3982.57	4716.25	13252.9	26389.9	24760.4	23421.8	14098.8	8233.19	0.00775078
	2.34_495.2920n	72481.3	61120.7	47553	62499.9	62843.4	53024	62739.8	53009.7	69401.3	73217.2	37873.8	43066.2	45919.1	50804.4	41004.2	81570.6	81260.2	74401.5	60687.6	66060.3	0.00786258
	16.71_423.3587m/z	0	1227.69	1718.32	1515.19	1838.23	0	2616.06	1197.35	0	2067.98	0	0	0	0	0	1620.35	11607.9	0	1436.68	13833.7	0.00796738
	13.75_273.0915m/z	3316.65	3322.29	3774.47	2181.35	6326.01	1363.52	2712.84	4084.87	2694.5	0	2587.62	3435.17	877.005	2262.64	3473.71	7830.38	8188.86	2103.14	3750.28	6131.81	0.00798262
	2.22_299.1714n	175175	106545	150625	108461	90715.6	109714	105180	136889	115622	100666	125243	130198	138496	190742	158771	191222	153166	219107	144713	165195	0.00799643
	8.27_165.0913m/z	3864.65	4565.22	3635.94	5232.91	2449.45	1350.74	1999.67	2442.46	1832.86	2408.41	3641.02	7216.53	5200.58	4759.11	3205.59	1664.4	821.279	1421.43	2012.44	1081.87	0.00814925
	6.43_139.0752m/z	7093.03	7912.71	5826.18	6779.36	5719.6	7151.97	5765.86	6582.84	7362.75	6823.26	8769.26	9125.93	8369.28	8803.87	8500.49	6757.19	4480.23	5423.62	6411.99	5297.21	0.00822112
	11.75_593.8771m/z	0	0	0	0	0	0	0	0	0	0	0	0	0	0	0	0	0	0	2082.93	1661.6	0.00822365
	8.31_245.1866m/z	5647.41	10729.7	5010.57	10512.6	2771.64	1523.07	1972.87	1106.57	788.219	1920.64	9325.21	9053.96	11394.1	12027.2	2593.44	0	0	0	0	0	0.00831346
	3.36_459.1690m/z	3094.79	7079.57	3071.16	8688.21	2081.21	2525.49	6302.39	3689.62	0	5322.4	3501.1	1103.54	2360.51	12628.1	4091.19	23684	5047.72	11684.6	6872.67	8921.51	0.00836945
	12.01_571.6976m/z	0	0	0	0	0	0	0	0	0	0	0	0	0	0	0	4454.48	0	5810.11	0	0	0.00843172
	6.39_362.7591m/z	8657.32	5293.18	3859.21	3931.42	4390.48	3082.49	3991.44	6586.9	3178.61	5297.87	4522.05	10179.7	8976.53	8748.8	3854.62	33219	15206.5	11292.6	6231.43	5758.98	0.00843366
	8.31_199.1208n	16816.2	18414.7	8433.37	23453.3	4727.24	4508.49	5311.4	2369.74	3574.15	3480.8	13409.7	18814.5	20797.2	24857.6	7960.87	2146.34	929.926	509.203	940.798	309.798	0.00849898
	9.16_317.1898m/z	8665.54	1210.02	5114.83	5955.21	4497.39	6685.47	1891.98	8724.87	6141.5	10325.8	1045.16	0	5507.92	7717.67	14056.5	24287.9	4690.21	20650.8	6804.13	67843.9	0.00854283
	15.61_545.3359m/z	5234	4615.95	2526	0	4736.54	0	0	4499.75	3107.64	2537.85	3375.76	0	0	3547.64	7998.84	3022.38	15766.4	3230.85	20057.3	4897.14	0.00858475
	5.40_320.1818m/z	7062.74	15273	7365.21	7013.65	7086.63	9055.38	9833.28	7455.71	2572.1	17925.1	15751.9	9037.37	10865.9	16551	3523.76	15378.6	11802.8	22319.9	15618.6	17895.8	0.00866829
	6.48_552.3019m/z	6671.5	0	0	0	0	0	0	0	0	2112.86	0	0	0	8400.86	0	16500.6	1839.94	8632.54	0	8176.83	0.00869224
	18.60_566.3449m/z	85570.7	202164	135787	113727	228752	163179	214594	216361	170123	133033	106685	143939	80081.6	74175.7	155237	184071	303685	202626	193283	242253	0.00874698
	2.29_323.9808m/z	5018.27	1566.41	8295.78	1251.88	11019.5	11352.8	4270.45	17762.9	8872.22	2631.31	8293.66	12449.5	8500.4	1906.64	4349.68	0	2104.58	860.442	469.094	552.859	0.00882054
	3.47_344.0903m/z	41223.4	26261.9	29528.1	38930.5	18532	14102.4	23755.8	28001.9	19627.1	24666.6	27990.6	15950.1	24649.3	50646.9	18825.8	56306.1	28623.3	55337.2	33873.4	40667	0.0089175
	7.03_290.1498m/z	2368.88	2933.56	1664.53	900.394	716.883	0	2127.49	1775.01	2547.45	2572.84	4040.82	1235.24	0	2843.68	1542.6	5939.68	1412.12	5953.44	1476.64	5818.93	0.00898003
	5.38_577.2193m/z	7005.71	23068.3	0	2634.08	2674.71	4521.02	23414.9	23274.6	0	25901.4	18893.5	0	4270.15	33101.6	0	50349.3	11163.9	28985.2	31002.6	27610.7	0.00908718
	4.37_567.1890m/z	21519.6	22138.7	31766.1	14577.1	18430.5	10687.1	34942.7	43110.5	9948.73	38742.1	26766.4	7717.15	11522.1	25457.6	37097	77570	25873.5	31167.2	28034.9	82324.2	0.00909733
	4.83_357.2131m/z	915604	861289	612254	565675	535048	531027	693700	703591	518921	673655	924443	482664	739727	1.3299e+06	562906	1.05307e+06	816635	1.47177e+06	913029	1.03048e+06	0.00911055
	6.46_602.3275n	22102.5	8038.02	0	0	0	0	0	9371.09	0	25260.6	3995.49	0	0	39828.5	0	76089.1	0	37291	17634.2	34515.5	0.00914631
	12.12_600.8807m/z	0	0	0	0	0	0	0	0	0	0	0	0	0	0	0	1801.88	0	2656.94	0	0	0.0092994
	5.01_664.3324m/z	10434	0	0	0	0	0	0	5680.99	0	6874.95	0	0	0	11544.3	0	19534.4	0	24862.3	6563.45	6334.41	0.00935196
	2.62_727.1221m/z	35227.8	31513.7	24134.1	32913.7	18068.8	5473.09	20822.6	28518.1	24294.5	26672.4	60250.4	22804.1	30087.3	36824.9	25508.6	42981.9	16479.6	48825.9	70780.7	77196.8	0.00959619
	7.12_275.1603m/z	50658.6	41994.1	28933	31207	29769.2	25703.6	32053.5	45173.9	30941.9	49047.5	42762.8	30335.3	35546.3	50712.1	37759.4	56818.6	33986.8	68942.2	49748.3	49885.2	0.00980933
	3.77_663.1087n	1.44861e+07	1.42563e+07	1.08372e+07	1.4593e+07	1.15822e+07	1.10369e+07	1.2222e+07	9.68891e+06	1.29641e+07	1.10322e+07	1.14675e+07	9.55722e+06	1.0111e+07	1.631e+07	1.04837e+07	1.65955e+07	1.38396e+07	1.8816e+07	1.26311e+07	1.42768e+07	0.00992319
	18.18_559.3648n	834438	1.0885e+06	669934	299604	1.55623e+06	320927	1.28543e+06	1.78868e+06	1.01088e+06	477010	819265	760420	729375	410584	719289	1.01414e+06	2.12601e+06	915001	2.16063e+06	1.56166e+06	0.00997325
	4.85_279.1006m/z	23083.9	30958.6	20021.8	16668.6	21789.9	10246.3	16363	19049.5	13654.5	16201.8	42940.5	23019.4	33330.3	55102.1	22445.8	38166.5	29259.8	41217.5	51417.4	44600.1	0.0099857
	13.68_538.3498m/z	0	4958.32	6979.75	0	10803.9	2270.54	8268	14307	5859.59	0	4930.13	3731.05	0	1772.8	2424.84	5058.25	16944.7	7736.36	13608.6	11277.9	0.0100144
	2.92_332.1899m/z	3086.52	3866.61	2307.7	2448.54	857.17	0	1262.3	0	834.147	1322.9	1988.09	524.49	692.742	4117.45	717.945	5027.5	2214.51	3906.48	2713.87	3584.06	0.0100151
	9.25_740.3770m/z	13567.2	8220.83	11950	12054.2	7938.72	0	15568	7134.73	11330.9	6974.34	10652.9	12037.1	13995.8	6809.06	15546.7	15321.6	12310.8	11154.3	21664.4	25319.3	0.0100451
	4.58_647.3239m/z	56178.1	43250.8	9201.31	0	0	0	18670	12164.3	0	11660.2	38406.4	0	0	120621	0	153072	0	59650.8	53147.6	168156	0.0101258
	1.81_301.0432m/z	1868.11	1437.03	1220.99	0	0	0	1704.87	735.915	2404.97	1043.56	1031.63	0	854.083	0	0	1486.21	1207.68	3502.98	2255.71	1779.77	0.0101863
	1.99_255.0996m/z	46193.5	44042.5	51578.1	49918.4	38097.3	40115.1	31803.2	34822.4	40510.3	35297.2	37322.2	44902	37033.1	46243	39069.2	36801.4	36431.7	32104.8	30476	30642.6	0.0103628
	1.47_404.1622n	11803.8	9494.72	3716.33	0	4607.32	4134.27	7444.03	4553.54	0	3161.47	1293.58	4645.37	0	8122.94	7371.04	0	0	0	0	0	0.010385
	14.64_336.2513m/z	4667.6	18816.2	5635.38	14934.3	10553.7	3824.81	9637.15	7202.75	2666.85	5468.86	6539.22	2760.08	9630.96	8540.03	7529.36	2552.8	3069.45	0	1881.03	2733.98	0.0104525
	5.86_448.1558n	46602.9	49025.4	38214.3	38610.4	36859.3	35917	42012.8	31319.6	24254.2	25062.3	31196.5	45994.4	20872.4	51950.8	32631.3	59010.6	31419.6	58766.7	42334	87873	0.0104939
	1.60_279.0483m/z	10533.1	0	0	1744.96	0	3250.91	10723.4	1038.91	8136.22	10032	4656.38	9061.14	8889.56	10822.2	0	11654.1	8947.2	7870.86	16665.2	13291.8	0.0105096
	1.54_258.9780n	26327.2	23230.1	48873.5	37284.2	24812.7	21232.4	25418.6	7941.94	20883.2	15765.5	15836.2	19934.5	29378.2	17105.9	10013.9	44093.4	44802.4	31274.3	38476.7	27930.2	0.0105323
	6.96_302.1476n	276718	305459	168469	180570	176320	152178	233203	256379	168060	238919	290129	197827	256573	352487	201710	360341	176972	392792	339999	368838	0.0105338
	13.57_470.2315n	1874.01	1712.91	3085.86	0	3693.94	0	0	4052.79	0	0	4027.8	2966.11	5166.58	4025.9	4917.52	5723.34	7481.66	6269.68	0	12067.1	0.0105513
	5.47_671.2681m/z	8775.66	15707.3	0	0	0	0	10574.4	6354.68	0	10012.3	14555.4	0	0	19959.2	0	76745.6	0	52276.2	3896.09	19205.2	0.0106599
	5.97_333.2129m/z	5230.08	13690.7	9651.88	12361.1	12992.7	11102.7	11361.3	11291.9	12862	15465.9	14903.8	12496.1	15005	13529.1	13085.5	6392	12258.7	8552.51	7165.48	9160.7	0.0107625
	6.16_214.0513m/z	2725.11	1766.54	1892.39	0	1652.15	1029.81	3160.17	4490.08	903.264	7183.8	3509.61	1019.21	2060.23	3556.47	1045.31	8688.46	1192.47	4992.03	5335.37	6900.55	0.0108448
	4.09_649.1063m/z	20062.4	0	4580.67	0	0	14356.7	5442.55	17002.7	0	19021.1	3735.14	0	4216.11	0	0	11332.8	9413.05	17618.8	18254.6	28860.4	0.0109534
	7.28_148.0609m/z	3122.64	246.034	691.942	323.521	1273.35	378.661	1150.85	1834.1	321.478	613.933	652.504	891.07	425.941	2398.68	662.226	4246.81	909.99	3768.54	1495.19	1972.81	0.0110483
	5.10_396.1378m/z	8648.73	13458.7	1974.97	7027.84	2014.61	0	7884.5	12632.9	0	17932	14123.6	3875.29	3106.45	27331.9	3779.96	22184.9	6435.46	20536.7	24662	22974.2	0.0110499
	16.05_263.2006m/z	9637.4	13154.3	9234.83	7206.41	15996.6	36685.9	36637.8	21002.9	23941.5	26413.5	6167.88	9485.1	7951.49	11159.1	20276.5	45872.8	54722	22848.4	15316.6	32262.9	0.0111492
	6.43_111.0810m/z	2027.17	1773.48	2240.22	3034.08	2560.41	2169.85	2188.91	1912.7	1813.52	2456.69	1377.36	3219.9	2612.92	2778.52	2474.22	2107.43	775.102	1295.89	2174.52	1411.76	0.0112304
	19.24_464.3151m/z	1143.16	10672.7	4333.38	0	9850.2	1565.18	8326.42	13089.9	4521.04	0	0	0	2177.02	1843.8	2786.65	10409.8	13693.4	8817.95	5122.3	12421.6	0.0113219
	1.81_465.9274n	0	0	0	0	3728.55	0	3294.93	3343.49	0	0	0	0	0	0	0	0	1843.89	0	23170.9	16776.9	0.0114944
	15.98_409.3425m/z	1464.17	2566.42	0	0	1616.57	0	4171.97	1306.69	3648.26	0	0	0	0	0	4018.1	8924.39	6355	0	0	13554.1	0.0115178
	2.64_304.1609m/z	1.57049e+06	1.5247e+06	1.78795e+06	1.45014e+06	1.41568e+06	1.2821e+06	1.15853e+06	1.17217e+06	1.4751e+06	1.25361e+06	1.27106e+06	1.27496e+06	1.3036e+06	1.45996e+06	1.28669e+06	1.36848e+06	992277	1.34382e+06	851526	1.00784e+06	0.0119751
	18.73_280.2401n	416697	1.62977e+06	388724	543307	1.31179e+06	433011	972688	586711	846505	289758	518757	1.04662e+06	386865	504490	655059	283288	211561	72327.5	311755	158391	0.0120259
	4.30_366.1332m/z	250664	228706	181196	132321	125305	142306	191052	221048	165980	178626	368105	253904	315033	322571	210696	374886	265871	331578	317103	287383	0.0121795
	4.60_286.1758m/z	504849	275149	255780	277865	205600	215955	258408	307081	249690	261155	263732	238196	253244	531201	207697	573734	286471	537106	352303	428555	0.0122331
	2.22_398.1542n	225397	246553	266927	293670	238163	223479	222595	275862	241075	263987	292411	253786	254095	403335	266473	295463	297194	376045	387401	291522	0.0124114
	3.66_346.0093m/z	47431.3	30254.3	65076.3	16191.6	59835.6	88284.9	37902.6	25780.9	69483.9	51309.5	33993.2	80433	67546.6	39000.8	55728.1	17101.3	42355.3	27736.8	13065.5	18668	0.0125757
	7.56_330.2376m/z	9511.56	10398.8	4703.62	11791.3	4909.68	5465.89	7392.42	12755.8	6045.19	6948.05	7467.51	2361.5	8104.51	12296.3	9619.86	13089.6	9957.73	12816.3	10201.9	14060.8	0.0126774
	5.51_410.2382n	89074	91002.2	78587.6	100275	90428.3	63800.8	97597.6	126759	73424.9	103765	102227	99267.8	89586.1	91138.4	75794	71043.2	54128.5	68314.7	76173.1	85275.1	0.0127917
	18.62_262.2302n	44176.2	156960	41353.6	58558.1	100249	36949.7	83827.6	57290	66795.1	32567.6	55553.9	76176.8	30153.6	39149.1	56995.6	28189.7	16470.2	5612.43	35081.1	17038.4	0.0128066
	2.50_495.1958m/z	66084.5	73500.8	51245.4	50458.9	49134.4	29289.9	37508.2	69563	52424.8	48154.9	53833.5	43611.7	51344.2	76722	56541.9	74847.6	55282.8	102477	61724.7	77687.9	0.0128084
	1.54_367.1389m/z	72348.7	91516.2	110996	192429	154888	36355.7	8047.11	20223.7	96536.7	49671.3	69619.9	63235.7	101749	61312.8	69492.9	157336	385040	158508	150262	56648.1	0.0129322
	6.41_297.7070m/z	75595.5	68852.8	51239.4	41108.2	43892.9	31375.6	23986.7	27924.7	17928.7	35571.9	20731.8	19591.1	25248.5	61603.7	22567.4	22345.3	7521.01	21672	6919.58	10115.5	0.0130326
	6.87_359.0544n	28653.3	14091.7	38042.9	28025.6	22992.4	28340.1	9946.55	6609	36978.1	11100.4	17357.5	43136.1	36237.9	16152.9	23066.3	6756.41	16830.4	6805.35	7071.51	10112.2	0.0131692
	6.73_627.2848m/z	13723	17518.3	3116.4	4946.37	0	0	3106.61	11689.7	0	13652	4975.79	0	3238	47754.3	2840.58	77823.6	0	22439.7	19459.2	49745.4	0.0131957
	3.59_558.2019m/z	19182.1	31008.3	5125.81	63716.3	4281.59	0	29818.4	26704.2	1597.49	6130.83	39246.8	1340.71	2810.68	48185.6	4714.9	56138.5	9207.08	51167.7	59345.3	64367.8	0.0132078
	6.87_375.2039m/z	13250.8	9192.47	7627.22	5396.72	5145.12	5843.85	5157.24	4327.58	5012.34	9734.01	5336.78	5964.15	7203.73	12359.6	4733.46	12698.4	6877.52	13182.1	11484.8	10699.8	0.0132361
	2.52_333.0258m/z	9185.89	6588.76	18177.4	2634	14927.8	21862.4	5393.52	4901.83	18218.8	3397.01	5873.03	22702.1	21054.9	8791.79	15077.3	2218.44	2954.1	5550.71	1620.35	1778.31	0.0132486
	4.19_117.9352m/z	1996.96	1306.94	3074.7	1406.85	3027.09	3206.13	0	657.447	2587.67	978.847	187.996	3242.5	2694.01	1398.51	4289.75	686.098	948.589	312.154	0	0	0.0132557
	17.45_592.3390m/z	0	3159.61	6500.83	2507.63	7142.77	0	5869.08	7767.55	0	4667.72	9736.48	4457.61	4802.52	0	2803.42	11485	7873.93	0	14088.6	14056.9	0.0133272
	5.01_316.1974m/z	490675	355594	358215	287529	304979	285141	346787	325284	237691	430878	308986	235131	248518	352498	236439	499882	323401	591587	397168	370963	0.0133627
	15.13_429.2172m/z	13887.3	18657.6	8336.18	3554.82	41880.3	3713.96	50003.3	150101	20207	5311.15	9926.92	1323.81	7482.64	6646.91	9168.64	108297	73518.8	66725.9	12370.8	141808	0.0134081
	2.13_323.0752m/z	51879.5	38693.7	64783.5	64347.6	25718.4	33579.9	50060.8	66530.4	48967.8	50897.9	48548.3	40215.7	75172.5	64018.7	44349.9	65411.1	52264.3	80916.5	80554.8	70914.2	0.0135659
	6.52_401.0880m/z	17949.6	5821.58	39296.5	15169	15878	23549.6	8003.84	3440.96	24367.9	6701.77	6673.08	26919.8	23754.5	13907.9	16474	0	11062.8	5400.08	1932.56	1319.62	0.0136849
	18.62_280.2632m/z	76761.2	301885	90061.3	100494	159443	63774.1	128370	96503.3	116835	52148	80094.2	118118	53210.8	69979.9	94987.6	36326.2	31279.5	11169.2	38859	32941.6	0.0136953
	5.79_342.6893m/z	14654	14179.6	10998.8	12063.2	8292.93	15411.7	11235	11785.9	11156.3	5863.65	15872.5	9329.59	6820.76	18513.8	5535.95	19305.8	21895.9	28408.1	10143.1	11903.6	0.0137617
	16.46_320.2566m/z	8413.29	8117.5	9358.38	16996.9	9240.5	8387.68	3737.87	0	11773	2459.24	6411.2	10404.6	5057.43	24459.2	16918.3	7012.11	0	0	0	0	0.0137871
	18.50_297.2670n	591859	2.13604e+06	464491	796457	1.25576e+06	335843	946572	509982	802335	242749	473498	923626	482485	487942	752219	300413	175113	23398.9	223936	86503.5	0.0138693
	16.87_527.3016n	233312	482893	267094	238974	541095	324526	569987	769286	415497	270237	291834	314808	259221	211173	548781	565355	852752	474075	474336	700085	0.0139027
	3.57_248.1238m/z	5651.64	6452.47	6407.12	5322.74	5101.63	6271.03	5026.65	3638.7	6086.67	7493.12	6938	7043.11	5522.8	9260.57	6555.69	4618.44	3726.78	5576.2	4538.23	4197.76	0.0142604
	3.84_245.1016n	22421.5	15966	14514.4	19508.9	10043	10390.3	17572.5	5120.85	9854.16	7695.68	7431.45	6946.28	10976.1	17955.9	12279.8	40503.6	16724.1	25946.6	9194.26	20646.4	0.0143052
	6.73_302.1475n	507125	339228	287148	320544	286863	250823	271769	374447	235484	330766	371239	341911	293789	510400	254018	563855	347322	445743	360723	559506	0.014309
	1.58_432.2218m/z	86167.5	64936.3	118634	107080	96547.9	46126.2	46197.5	61738.9	65731.6	67881	60958.1	84033	120315	85314.7	95542.3	34325.2	54049.5	60392.4	39738.9	60902.4	0.0143343
	16.25_363.2892m/z	7025.76	22510.6	12061.4	11677.9	32602.1	17333.2	20893.4	23456.8	10353.2	5584.18	4326.33	8105.32	6769.22	8143.35	13256	23917.9	41498.3	16832.9	22252.6	22373.7	0.0144235
	6.75_187.1083m/z	16334.2	10661.3	9787.01	11183	9454.15	8804.75	6227.14	7758.33	10165.8	9348.11	9283.58	12395.8	10390.7	15562.1	9226.43	13667.9	15763.6	14810.9	9832.38	16652.6	0.0144734
	2.69_347.1925m/z	382677	333670	416382	345579	332183	364262	318260	298176	405822	314349	352718	287738	369399	359471	334683	311729	352158	301400	257906	251003	0.0144919
	18.32_297.2669n	423552	1.83142e+06	335900	678011	1.20042e+06	412516	804754	499510	764947	215771	521351	770502	380854	505287	626443	310536	152130	20636.4	262776	60207.4	0.0144972
	11.85_181.1593m/z	3216.78	2715.46	3956.69	3771.82	2604.28	4886.51	4565.64	4495.38	4365.95	4754.46	3514.84	3582.97	3896.81	3151.44	6451.88	5048.86	4874.25	4101.72	5912.3	11181.2	0.0145377
	18.69_494.3646m/z	0	6687.95	0	0	8941.7	1997.75	4987	2849.19	0	0	1657.24	0	2538.29	0	0	7944.98	8081.05	3101.72	2632.47	7800.94	0.0146213
	5.42_228.1115n	206707	138643	130224	146759	123684	148680	140810	138166	130374	169127	179980	135190	156055	149388	153410	190058	142843	236652	158829	200386	0.0146926
	5.24_315.0340m/z	28354.4	12478.9	28672.7	19716.7	25544.9	28651.5	9294.18	10458.9	40064.7	11251	11087.6	30845	32008	10499.8	31812	2811.64	17014.9	9844.56	8749.97	5885	0.0147178
	6.87_543.2634m/z	49525	65521	10745.8	15963.3	8343.03	5767.43	48619.1	51944.5	4481.05	95251.5	67212.4	6888.91	34693.8	162226	5999.89	177847	13427.8	139309	87810	130607	0.0148266
	15.15_357.3124m/z	3901.88	7177.37	2999.16	2056.67	7204.91	1547.82	7395.83	1619.72	1902.15	2448.06	6119.77	8430.73	5690.19	4450.37	3792.08	769.346	889.513	511.891	2429.69	2674.66	0.0148998
	3.31_188.0798n	79140.3	72916.9	60294.6	102235	44807.9	50530.9	74982.4	67147.5	50231.8	93969.6	89750.5	45587	58198.6	85228	55140.9	138415	59432.6	122561	76254.3	101751	0.0150544
	2.57_136.0618m/z	100550	80363.9	104901	99192.8	78984.8	100527	115022	108951	131784	104422	111353	124287	108128	96158.6	76414.5	109183	109085	140983	133915	127367	0.0150794
	6.11_330.2131m/z	490468	298640	233763	187826	179963	281098	268561	283198	195968	292786	230169	210170	221825	358516	216921	540775	240317	491902	313194	366324	0.0151002
	4.30_335.1927m/z	14918.9	35716.1	57702.1	40815.4	40143.3	38110.1	26519.5	37531.4	55754.1	34771.9	53223.5	45596.7	60507.7	18202.2	47468.3	14587.1	31880.2	12426.3	36929.4	16041.1	0.0154051
	20.78_602.4190m/z	14299.6	15091.6	3672.14	650.737	26875.7	949.724	9022.92	30821.8	3304.46	1208.39	7442.61	6826.16	3653.51	5469.5	4926.33	22707.3	38798.6	1888.88	19381.2	35595.3	0.015466
	4.12_229.1548m/z	4.80437e+06	3.051e+06	3.70074e+06	3.11076e+06	2.6213e+06	2.72855e+06	2.6609e+06	2.9209e+06	2.95139e+06	3.2072e+06	3.26294e+06	3.19871e+06	3.72745e+06	4.24884e+06	3.27997e+06	4.62794e+06	3.68761e+06	4.90102e+06	3.45392e+06	3.99802e+06	0.0155548
	5.45_267.0743m/z	2734.4	1404.4	0.143745	15.3842	26.1523	1.60344	2442.66	0.972747	2.30722	6494.83	3305.01	0	0	3688.82	81.6036	11298.6	7.14736	9768.24	2537.06	3110.71	0.0156109
	5.47_661.2293m/z	225495	247729	62576.7	123292	38098.9	18233.8	207202	263668	22628.8	205113	338363	36969.4	74247.2	353761	54783.4	763711	72129.4	346052	246452	426004	0.0156576
	1.76_178.0710m/z	25393.5	21272.5	27592.7	19587.2	28063.1	27079.9	28042.6	27179.4	27048.7	17485.8	28308.1	27133.6	32591.1	28117.6	28959.8	27088.7	28151.7	37243.4	32759.5	33194.5	0.0159273
	6.75_745.2782n	3339.21	0	0	0	0	0	0	6809.69	0	4354.21	27221.5	0	564.27	22739.1	0	35696.7	0	7341.6	15000.4	43742.2	0.0159305
	1.54_183.0661n	6.85208e+06	7.19652e+06	1.00638e+07	1.17008e+07	9.95402e+06	8.23971e+06	4.92307e+06	4.99501e+06	9.16217e+06	7.3755e+06	6.75307e+06	8.47675e+06	8.97923e+06	6.92803e+06	8.64102e+06	1.13055e+07	1.55113e+07	1.05798e+07	1.05512e+07	7.04219e+06	0.0159418
	4.07_107.0496m/z	10287.5	3426.34	6877.46	4077.83	3995.67	6184.92	3431.8	5200.37	5531.24	7001.52	2647.98	2838.33	5190.13	5505.27	4424.49	9238.95	7973.71	8975.9	4922.01	7622.48	0.0159682
	16.46_257.2114m/z	3943.53	0	14.6243	0	18.5359	0	253.376	0	0.0876659	0	15.4384	26.9505	21.7261	915.209	27.8471	11724.3	4.71975	10539.4	94.1384	32.8257	0.0159898
	1.54_164.0083m/z	50490.3	62153	44709.4	52594.8	43942.8	74646.3	75971.5	65643.6	80113.1	75160	54188.3	61576.3	58965.5	67131.7	62289.6	74294.6	78086.9	78509.9	68230.8	81580.5	0.0160016
	1.23_133.0501m/z	337.001	452.331	315.262	375	78.416	513.424	135.28	186.164	191.673	402.292	96.2331	383.491	438.681	78.1757	530.092	524.071	493.861	835.956	537.942	274.662	0.0161362
	1.58_145.9851m/z	27411.3	30971.5	39868.3	30072.6	27498.2	36582.6	28715.9	17260.2	33680.2	26347.2	12862.4	29173.2	26248.3	25248.9	35540.8	41567	50940.8	38509.9	35541.1	26661.4	0.0161529
	2.57_374.2304n	96229.3	126549	137947	111076	82385	89359.3	88042.1	86337.1	109756	68658.9	120511	136798	122337	120704	109581	85847.6	88133.3	87930.1	61499	80416.5	0.016276
	7.47_399.2600m/z	17173.1	11150.8	10001.1	8345.52	6018.74	10958.4	11836.1	15143.5	9451.02	16986.7	9770.3	8022.22	7956.51	14854.8	4088.75	17397.1	10907	19416.6	18877.3	13447.5	0.0163905
	6.89_557.2777m/z	0	0	0	0	0	0	0	1526.22	0	10515.8	0	0	0	14591.8	0	18676.8	0	7369.26	7565.37	9704.27	0.0164749
	3.75_346.1246m/z	134933	107429	88155.2	109373	79005.4	104259	104554	85708.3	84967.5	98875.1	107257	89957.1	95866.9	146015	97440.8	155647	105293	148891	106514	127219	0.0168334
	6.46_283.1259m/z	10544.5	7420.24	3748.6	4246.84	2664.03	3210.91	8786.23	11022.1	63.9007	16880.1	8743.48	2255.36	8463.3	13626.9	5418.35	23904.8	4959.35	16872.1	13756	11832.2	0.0169931
	4.55_110.0715m/z	1839.11	701.101	865.919	591.378	641.929	0	571.456	1530.45	709.813	955.191	1572.33	946.057	902.935	1131.07	0	2672.91	0	3083.79	1579.44	1898.76	0.0170096
	1.47_283.0190m/z	10549.9	11058.6	16765	19432.1	12122.6	13948.5	10762.6	13479.2	11536.5	10521.4	17509.6	19216.7	12338.9	9705.76	11232.6	11041.2	6291.02	7905.01	11979.5	8403.94	0.0170157
	9.51_287.2334m/z	13830	8020.2	12170.8	21931.3	10626.7	7410.19	6437.67	1774.45	17501.1	10299.1	11967.9	7695.08	12960.4	7620.52	16222.5	16722.1	20002.6	13355.9	28360.3	13195.5	0.0170626
	3.36_298.1009m/z	3443.24	4052.4	1657.17	6354.04	1100.82	1846.49	3158.58	2706.35	505.587	3882.73	4830.44	369.759	1053.12	5689.39	0	7595.5	1602.74	6054.43	5229.81	7215.17	0.017113
	2.83_204.0921m/z	8342.76	2069.51	1668.15	1790.43	1799.07	597.795	0	2756.78	3745.02	2050.22	2816.33	3026.37	6600.25	4645.77	4877.59	7537.04	5310.54	6787.4	4173.32	5739.07	0.017135
	6.39_207.1221m/z	0	0	0	0	0	0	0	0	0	0	0	0	0	0	0	0	0	47.9886	120.506	0	0.0172659
	2.22_276.0958n	864946	916982	962472	1.05272e+06	872515	839425	842269	1.00024e+06	827065	841630	1.27566e+06	1.13344e+06	1.06383e+06	1.48475e+06	1.21034e+06	1.1324e+06	1.0366e+06	1.4871e+06	1.47265e+06	1.25696e+06	0.0172886
	11.85_243.1833n	628573	596769	666498	698761	504643	875736	836104	752025	587539	867239	752948	511183	695828	440902	1.11491e+06	1.07698e+06	871512	706502	817085	1.97717e+06	0.0174381
	5.79_434.2188n	9152.76	3884.72	0	0	0	0	5403.86	2913.33	0	3657.63	7643.74	2153.86	1958.97	4553.19	0	8181.02	4383.91	4318.33	5961.27	10633.2	0.0174385
	3.94_288.2024m/z	50468.3	40422.6	30290.2	24462.8	25293	28424.6	44846.8	50791.1	39771.5	67459	38676.2	17135.5	26302	48581.8	27457.5	69996.4	34148.2	62007.4	62049.4	50113.4	0.0175547
	5.26_643.2348m/z	7238.44	21321.7	0	5365.43	0	0	1.75839	4421.23	0	96.9015	9520.55	0.143725	7.37254	29338.9	5198.39	36233.5	6040.16	48008.5	3147.89	15376.8	0.0175867
	14.71_315.2759n	17163.5	35802.3	16159.7	38679.1	29443.4	11518.6	25939	24566.2	27086.2	16768.8	13298.9	19662.4	23240.4	10360.8	24132.5	10677.9	14444.2	4686.5	17273	11999.1	0.0176181
	2.15_156.0768m/z	2332.88	1842.03	4168.62	2318.04	2327.61	2869.68	3361.59	2615.2	3452.72	4615.51	2297.75	3322.53	3168.04	2676.35	3638.89	4529.99	2012.34	3910.23	5566.34	5501.26	0.0176226
	10.84_230.1756m/z	13121.5	9775.4	6043.26	12631.6	5070.34	12248.3	9024.21	9647.3	5991.94	8707.22	12941.7	5677.84	5046.14	2549.69	14905.4	19558.2	12378.8	10255.1	10255.1	18295.3	0.0176716
	1.76_275.1119n	239638	261005	237779	199373	289327	187372	169232	178076	196438	149693	274563	272365	322188	306369	284359	293114	286739	378791	290379	286882	0.0180369
	3.73_288.2025m/z	54157.7	36806.4	35821.2	50819.8	30128.4	28084.6	42617.8	35432	38097.7	45562.1	45458	28119.4	29358.1	46983.3	29363.9	114874	37183.7	64289.5	45979.3	42851.5	0.0181072
	17.22_558.3553m/z	13706.9	11556.3	4548.74	0	33027.2	0	22740.5	38516.6	5939.11	6484.97	12475	7304.35	10571.3	0	0	15499.2	36310	9722.57	51455	30445.4	0.0182412
	2.87_143.1067m/z	5259.46	3268.11	3659.78	4303.86	3127.09	4141.79	3801.03	4575.06	3761.32	3945.89	5318.52	4529.67	6682.81	3794.7	4345.34	5278.76	5299.04	5198.47	5681.95	5452.28	0.0182537
	4.69_426.0833m/z	21895.4	6405.33	28532.8	14977.7	19599.5	15324.2	0	7259.38	32236.6	11551.3	7041.21	23966.5	25238.2	13295.5	13176.4	6631.49	10977.6	6748.96	0	0	0.0183335
	16.74_265.2169m/z	37437.1	26639.1	55382.3	38375.8	59862.1	67361.1	69486	76930.8	72083	73614.6	51731.7	48042.1	46667.3	32049	56183.9	71730.3	83924.2	62058.2	65945.3	86971.7	0.0183987
	4.51_471.2311m/z	19858.6	0	0	0	0	0	0	6651.84	0	18855.1	4940.48	7426.74	0	17549.7	0	34886.6	7981.23	16160.1	4225.26	20417.9	0.0184575
	5.17_366.1276m/z	16828.7	21148.7	10953.5	11013.3	2526.51	2338.3	21508.1	14665.9	1845.25	20697.2	21805.8	4080.26	4957.57	26148.4	2977.4	39667.6	7758.18	36355.3	17782.4	25533.2	0.0185095
	3.54_206.9593n	6883.05	3268.68	9175.1	2583.01	8526.46	5671.33	3001.24	2952.67	10229.3	8333.38	4734.72	12295.1	10590.3	3727.42	8444.72	1887.05	6313.24	2827.14	807.99	1565.66	0.0187192
	3.61_541.2221m/z	14299.9	12008.3	1582.39	22470	0	1090.62	11582.7	9434.62	0	4520.51	16600.1	0	1361.59	20359.5	2770.51	19601.3	4317.52	18462.8	21339	30868.3	0.0187205
	2.46_407.1872m/z	5377.84	3225.28	0	5673.31	821.31	0	0	921.168	0	2157.05	967.687	0	926.471	6479.63	1375.5	9107.53	940.945	8869.31	2791.03	5097.44	0.0187666
	6.00_261.1448m/z	128090	96837.3	104789	86349.5	85246.1	75036.5	95201.1	96955.6	60167.5	99557.1	141917	103720	140155	182723	100938	135301	122623	179684	131985	156125	0.0189314
	1.54_228.0373m/z	86611.3	105095	102956	139604	115359	83419.3	51300.8	37993.1	82725.4	98812.4	43644.7	56797.4	65288.3	64431.2	88111	154869	168520	111991	103897	74047.2	0.0191232
	1.54_244.0117m/z	76319.5	38488.2	108454	96778.8	80880.7	41608.7	24082.5	29276.1	64396.6	64840.9	47009.8	55640.3	66488.7	50637.2	52273.5	111849	111103	83241.6	87742.7	59638.2	0.019223
	8.50_182.0810m/z	271.504	0	412.401	0	567.827	0	889.202	1009.2	730.99	1654.28	633.499	0	1112.96	1842.84	0	386.927	659.824	3471.29	1230.46	2838.64	0.019355
	2.64_104.0533m/z	6741.23	3611.36	6239.04	4280.65	4247.67	2396.02	2670.53	3660.91	4144.36	4712.39	2880.7	4309.36	5312.13	7282.81	4814.2	8661.41	5220.94	8167.95	3901.52	6935.87	0.0193801
	20.53_538.3877m/z	25180.2	122633	21772.2	6430.63	78722.7	48791	59174.5	77704.4	25535.3	13739.6	51700.8	28852.2	21797.9	40029	70364.9	108302	108707	60014.9	43660.8	121839	0.0196389
	1.45_227.6481m/z	3706.1	5364.8	4674.07	5858.46	5791.57	8889.4	7799.56	4374.93	5421.53	4556.66	5527.94	5683.81	3195.42	2996.62	4690.28	1139.13	2227.38	1591.6	6732.23	3008.77	0.019651
	6.04_399.1310m/z	4004.23	8087.57	1271.54	1600.13	0	0	2039.12	4428.13	0	9791.11	7209.12	0	0	13782	0	19047.4	2021.61	10275.2	7646.35	10185.5	0.0197556
	5.91_622.3113m/z	32222.1	49648.4	42053.1	24042	26275.3	19509	17464.9	28294.8	38258	24558.2	28241.6	13867.2	20304	61618	34687.3	90362.7	38688.7	75280.9	29296.5	33885.3	0.0197742
	2.52_369.1337m/z	14512.6	18329.1	14170.7	13645.9	11181.6	8771.2	10304.7	13816.9	8887.79	13927.2	12176.9	15492.7	16988.7	19050.7	7604.79	4992.75	7055.32	12651	9568.73	9942.72	0.019777
	1.90_260.1717m/z	40678.7	40309.6	33299.7	45035.6	38417	43844.7	42152.4	32229	40776.5	39325	27463.1	29599.6	33171.7	30956.6	34887.3	33060.5	35013.5	31177.4	26226.4	23174.2	0.0198439
	4.35_283.0911n	674275	671840	735542	707031	620015	787361	683033	831938	654383	764416	661725	521849	715497	487210	847594	1.00703e+06	834426	771325	620227	987720	0.0198667
	3.29_344.0853m/z	13563.3	16550.2	6069.91	22971.3	2500.1	968.573	12038.5	12981.3	3506.63	22623.4	13810.2	1278.14	3688.77	16459.8	2385.55	38086.6	3495.14	27044.6	17044.8	24597.1	0.0199054
	1.58_271.0695m/z	1170.57	2799.21	5766.68	0	8563.36	0	0	0	5052.75	0	11020.4	14883.5	16149.2	21797.9	13939.9	12389.4	19242.8	17055.4	13016.1	15007.1	0.0199133
	6.66_571.2583m/z	0	0	0	0	0	0	0	2509.15	0	0	4925.75	3435.23	0	15255.4	0	10498.5	0	8669.56	7223.03	9129.65	0.0200351
	3.01_364.1164m/z	29405.2	18699.9	19809.8	21811.6	12116.2	8841.18	18379.8	22353.6	15525.9	20289.6	20825.4	12430.1	18185.7	31832	14316.4	24462.1	23345.2	27120.8	31948.6	25205.2	0.0200681
	7.19_241.1587m/z	5527.29	2969.73	5414.03	4260.31	3129.78	5487.86	5342.72	5073.62	4188.86	6359.79	6638.91	2073.72	4555.48	3862.82	5211.65	3657.21	2630.83	3179.17	3710.8	2637.8	0.0203326
	4.64_171.1135m/z	5588.13	0	0	0	0	0	0	0	0	1425.54	2714.44	1980.19	1951.71	6219.92	1779.26	3963.9	2409.41	6313.37	2301.89	5299.65	0.0204492
	4.41_441.1582m/z	17511.8	24935.9	12339.3	20911.7	3418.52	0	18613.1	11761.9	8803.36	16415.9	28962	4544.88	16404.3	23337	0	22862	5672.73	24199.3	48438.2	42545.3	0.0205469
	3.31_114.0553m/z	32458.9	24959.6	31522.7	29391.8	26319.5	33189.3	31749.3	26878.9	30527.5	32393.7	34421.7	32165.5	32274.8	28014.9	32002.1	34786.1	31464.5	37087.1	33730.4	33098.9	0.0205553
	2.41_197.1539m/z	6509.85	5869.47	9549.05	8995.71	9426.04	11919.5	11648.9	10242.7	11728.4	10502.2	10535.1	12841.8	8741.46	7157.47	10912.3	4034.05	6776.61	6637.26	9152.76	8833.57	0.020572
	18.87_482.3246m/z	14322.2	47937.4	17861.6	7461.76	41272.4	42812.6	52195.5	69542.7	23978.3	30698.8	13933.4	14898.8	5759.07	10309.6	26578.8	43522.4	71703.5	37362.7	38853.6	69701.7	0.0207208
	1.51_119.9590n	50291.8	52912.4	64110.9	68307.8	50628.5	60411.8	62568.4	56551.6	71632.4	65413.6	53789.2	63928.2	67919.5	62311.4	75554.3	69993	73758.2	76033.6	65592.4	69278.6	0.0208055
	4.99_148.0610m/z	1727.96	655.475	925.227	1107.61	688.001	0	892.261	1689.2	813.247	1805.47	0	0	734.962	0	0	2221.57	768.874	2094.43	3369.57	462.283	0.0208079
	8.34_303.1740m/z	37463.8	22770.6	8986.79	18614.9	10277.6	25199.4	7827.83	24626.6	6431.36	22757	5278.7	5717.72	4071.21	14758.5	20191.9	52591	9945.42	33398.3	15315.4	142346	0.0209377
	20.25_362.3035n	147372	145961	162578	125994	173690	155527	157927	132716	112168	176491	257585	157916	202831	76419.9	179622	112648	119877	47067.7	121796	128784	0.0210865
	2.18_276.0043m/z	4132.83	759.819	6702.63	1120.14	6921.43	7022.62	615.005	14827.3	6504.81	0	3921.09	10035.3	6352.09	1750.92	4624.2	554.394	1325.41	0	0	0	0.0210937
	3.01_200.9722m/z	10821	5799.34	13502.7	8071.24	12040.6	15789.6	12871.9	10514.4	14277.9	13039.2	14558.4	16924.6	15827	7943.39	11973.2	6961.42	9287.7	5835.28	10658	9288.45	0.0210963
	2.34_321.1176n	252097	209724	216625	239236	218107	164500	217190	230783	237465	236744	227488	230880	201562	196615	197727	182289	178285	184913	192684	217996	0.0211469
	2.64_606.2347m/z	5855.69	3954.62	6970.43	189.362	4106.28	6777.15	4472.1	5330.12	6423.87	3371.82	6452.91	2505.74	2398.59	4945.34	4937.3	13618.7	4994.2	7741.05	3065.94	10373.4	0.0212087
	15.33_620.2968n	25999.9	63910.8	29031.9	24951	79153.9	29025.2	63591.4	66654.1	21944.3	25620.9	25825.3	27071.2	22910	20372.2	45879.9	82631.4	104670	34096.8	53394.5	58272.6	0.0212559
	6.78_284.1967m/z	25153.5	16114.8	12003.8	13422	12771.4	16577	6885.53	8759.74	16059	10915.6	8149.87	11623.1	12416.4	19400.7	6901.74	7190.75	7315.19	12045.3	3353.44	5716.42	0.0213158
	18.99_496.3775m/z	239.624	9238.8	1882.26	296.265	13428.9	2799.32	15871.1	6997.97	218.956	2194.41	140.622	228.892	2751.63	1593.8	2622.27	10122.7	16725.5	5518.84	4988.23	16663.4	0.0214432
	3.59_422.2251m/z	3778.43	11305.4	15968.9	14858.2	17475.7	22736.3	31695.7	22197	17747.6	27254	30791.6	19992.6	23012.1	14449.5	17406.6	3006.1	13384.8	7289.46	16573.1	11577.5	0.021488
	17.63_546.3548m/z	1.30801e+06	1.38569e+06	1.27091e+06	574027	2.70246e+06	672925	1.80612e+06	2.5741e+06	1.7638e+06	1.18473e+06	1.70705e+06	1.77847e+06	1.56801e+06	985994	1.40155e+06	1.70851e+06	3.93168e+06	1.222e+06	3.26593e+06	2.23544e+06	0.021743
	6.39_490.2869m/z	13209.1	11234.9	7914.38	2862.36	5317.65	2572.55	17520.3	24414.3	2189.54	15791.8	18587.6	8647.6	13792.2	16961.7	4903.76	2362.54	0	5050.34	1867.34	6313.07	0.0218889
	2.94_231.0981m/z	51261.7	48875.2	46051.1	60803.3	39095.4	45121.8	61555.6	55109.9	39509.3	48551.8	50478.7	38144.9	42234.6	60621.5	43723.7	64251.8	52560.2	54032.3	55862.1	66043.9	0.0218959
	13.36_259.1227m/z	1514.79	743.26	0	1502.96	0	0	1125.71	1354.4	2185.12	721.981	3303.15	953.316	0	633.126	0	1324.23	1673.9	2649.01	2252.63	2454.92	0.0218994
	5.58_292.1869m/z	57570.2	70040.5	98642.2	125112	103279	112860	111164	107780	92291.7	135964	102083	112498	109968	68800.1	87873	29971	81881.8	70982.9	85143.5	88149.4	0.0219488
	12.12_608.2183m/z	0	4141.8	0	0	0	0	0	0	1030.13	0	241.525	0	0	0	0	3132.27	2394.63	7401.94	0	0	0.0220514
	5.91_420.0291m/z	78865.7	37535.7	103542	83593.3	94099.8	115216	37579.5	32897.3	127405	27809.9	39399.6	116902	102042	34432.3	106241	18241.8	66083.3	33028.2	21475.5	22961.5	0.0221035
	16.23_239.1272m/z	14675.8	7483.09	4705.04	7089.65	6712.21	8042.86	7703.03	7323.17	8371.24	5422.02	8292.44	8543.97	6108.73	7926.96	9446.99	12937.3	9274.09	12890.5	7715.58	11078.1	0.0222216
	1.54_279.9882m/z	21587.2	9173.66	36716.9	34963.2	31233.1	9160.43	4371.72	10844.7	21549.3	21070	15584.1	19255.9	25686.5	17943.3	17937.4	33702.2	53390	22819.3	31200.8	23706.4	0.0222512
	2.92_353.1798n	20765.4	25326.1	13750.8	23218.9	11702.7	6788.43	13770.8	17463	8002.74	14583.9	18604.4	8716.78	10352.1	32963	7292.62	32662.6	12858.9	30617.4	25223.1	25158	0.0226498
	3.52_330.0147m/z	34885.6	23977	41802.3	22968.4	34621.5	37996	28455.4	32836.7	52565.3	53473.9	35511	50208.4	42923.3	26608.5	41883.1	22186.7	35426.1	27828.4	22966.9	19738.4	0.0226593
	6.02_137.0465m/z	2968.33	1460.02	1336.02	2269.03	2076.42	3346.17	822.115	672.465	1504.84	818.729	0	0	802.961	1727.79	1969.98	5387.66	7156.68	3592.66	336.997	1085.55	0.0226671
	16.48_348.2514n	92590.4	11062.7	0	1155.65	0	0	921.623	0	0	0	193.535	0	0	57144.9	0	409269	0	230057	0	0	0.0227188
	22.07_484.4727m/z	0	0	0	0	0	0	15106.7	0	0	0	3514.45	0	0	0	0	0	0	0	30601.8	32779.7	0.0228362
	4.35_152.0569m/z	315375	327521	382021	337670	307014	369000	340689	415437	343970	375793	318818	254583	348442	228723	408221	417021	431434	366267	320942	527659	0.0228528
	5.91_320.1041n	1.06489e+07	9.67502e+06	9.47477e+06	9.03074e+06	8.94278e+06	8.6903e+06	9.21023e+06	8.47126e+06	1.0295e+07	8.3834e+06	1.18351e+07	1.01405e+07	1.04538e+07	1.13322e+07	1.01575e+07	1.31409e+07	1.10946e+07	1.20811e+07	9.2188e+06	1.07273e+07	0.0230058
	3.54_162.9564m/z	2706.6	1886.13	4706.13	930.885	4658.49	7325.16	2262.96	2068.05	5955.3	5473.01	2603.52	6721.19	4997.19	1966.84	4991.49	539.65	3997.4	1564.17	825.938	746.582	0.0231316
	5.97_363.2242m/z	20149.4	37285.3	28880.7	32719	39814.6	43891.5	28668.9	42938.6	38707.1	42639.6	40902.2	30853.3	46329.6	34616.4	33913	15988.2	33892.7	32790.4	25614.3	26865	0.0231384
	14.78_130.1673m/z	4491.05	10044.3	5676.38	0	4910.65	0	0	0	0	0	0	0	0	5064.2	7486.92	5733.72	13155.8	16932	0	4956.19	0.023171
	6.48_336.1915m/z	73312.1	31811.5	33533.8	25382.6	23492.5	20639.7	29374.1	48392.9	26072.7	53974.2	23873.9	19399.5	38490.9	53600.2	28475.8	79827.5	31243.1	78794	46635.7	48526	0.0233343
	5.93_374.0260m/z	8824.32	1823.48	4860.22	2608.12	5339.1	5802.16	0	0	8267.06	0	2712.79	11210.2	0	3114.46	4989	0	0	0	0	0	0.0233752
	5.65_589.2150m/z	35918.7	37279.4	12428.3	23322.4	17893.4	27267.3	40410.8	39379.1	37624.5	60248.5	37973.8	32662.1	33939.3	44084.5	40477	78546.8	38704.4	90083	37697	31982.1	0.0234036
	1.42_331.9567n	18930.4	15447.6	18266.9	18802.4	21557.9	15892.3	20149.7	17995.9	10882.8	23340.4	18349.2	18432.2	9243.41	11824.6	6456.73	13985	2598.28	11291.3	12636.3	11298	0.0234831
	7.56_570.2761m/z	18410.4	2731.24	0	0	7485.51	7588.3	12706	13561.1	8766.87	9592.38	9489.09	10888.4	14087.6	19167.4	7776.43	15081.9	15541.1	17740.7	19641.7	12682.9	0.0235536
	4.23_589.3302m/z	38384.2	59390	28583.9	34938.9	36634	28538	23306.9	24907.5	26934.7	45120.6	20253.3	32910.5	27736.1	27236.6	27557.7	18380.3	29173	19279	17847.8	18642.8	0.0235915
	4.71_483.2194m/z	15106.5	19683.9	7418.46	9135.21	8047.57	8369.95	14887.9	20163.3	0	16160.9	8472.12	9411.49	0	25160.8	24332.2	0	0	14284.5	0	0	0.0237065
	17.61_521.3501n	9.42927e+07	1.50633e+08	1.20129e+08	6.08375e+07	2.25566e+08	7.37151e+07	1.67707e+08	2.10119e+08	1.66918e+08	1.08919e+08	1.32706e+08	1.26649e+08	1.22505e+08	7.74648e+07	1.09816e+08	1.45179e+08	2.8974e+08	1.18144e+08	248423065	1.90377e+08	0.0237757
	2.55_405.2336m/z	38003.7	46002.5	42654.9	36722.5	30186.7	25849.8	34215.4	31122.3	32358.5	18625.2	34963.5	45581.9	45633.2	48713	31347.9	25124	25045.5	29839.8	22460.2	29784	0.0238435
	2.48_217.1054m/z	8788	7510.23	9739.35	10391	12568.8	14587.8	12017.4	8874.68	14485.8	9891.59	13134.8	13435	12337	14422.1	16034	7345.41	8558.98	9373.88	11485.5	7434.67	0.0238585
	8.70_155.1309n	3066.37	4426.41	1515.9	2660.03	1348.51	2955.86	3840.08	2699.66	2592.59	2711.83	3184.59	4596.22	4227.22	7543.92	4588.22	3412.01	1428.4	1417.76	440.085	1508.32	0.0239127
	5.60_405.2350m/z	57895.1	55490.2	70746.4	100001	88254.3	78754.3	60603.9	69661.3	69794.1	88212.9	115362	87767.5	102117	63129.7	97758.1	22236.3	78202.5	32935	74302.3	66017.5	0.0239173
	6.96_348.2131m/z	25202.9	59612.8	19815.8	19237.6	25459.4	15223.7	53947.4	68276.2	19967.4	52785.7	62856	23242.5	40228.7	65664.5	26449.5	55188.7	21426.4	69725.4	92797.3	98178.1	0.0239951
	6.55_326.1939n	92922.5	48964.1	38464.5	88223.7	27950	78646.7	44886.8	70328.6	35261	57869.5	61195.2	27895.7	32285.2	66356	118343	202533	75103	67209.2	73933.4	104024	0.0242009
	5.49_419.0441m/z	36049	7947.92	36694	21929.4	23255.3	28128.6	9538.34	5881.39	39201.1	9981.53	11964.3	45556	26879.5	11316.9	30785.1	7598.01	17390.1	6132.13	6631.53	2670.37	0.0242119
	1.67_289.0537m/z	0	1789.23	0	0	0	2154.85	6004.7	2904.19	4390.4	5562.82	0	0	1506.05	2188.93	0	4575.01	4089.79	1319.57	5818.41	6232.66	0.0242542
	10.72_195.0911m/z	0	0	0	0	0	0	191.68	0	0	0	0	0	0	0	0	2082.59	234.249	0	206.077	157.332	0.0242916
	21.24_556.4930m/z	0	0	0	0	0	0	13008.2	75172.3	0	0	9074.32	0	1652.19	0	3054.14	1916.42	0	0	133446	217601	0.0243341
	2.46_175.1075m/z	7590.05	4308.59	3889.84	4566.72	2944.34	4973.35	4650.54	6439.05	5419.46	6377.91	2899.93	2847.55	4083.77	6379.5	3408.82	7992.81	4754.36	9965.91	4991.79	6387.73	0.0243811
	17.61_130.1673m/z	24481.2	21487	32460.8	30399.7	40116.9	24942.7	0	27102.1	30836.1	15325.7	23952.8	41139.4	14892.5	26558.1	29411.7	32325.5	44123.1	39816.1	47076.6	26770.6	0.0245202
	10.86_232.1914m/z	13785.9	15402.7	13153.5	13966.9	17166.9	19143	12022.3	8644.85	11223.9	11055.1	13331.6	12559.2	11627.9	876.776	14414.2	16847.1	16140.3	19520	15066	18908.7	0.0245313
	5.42_496.1999m/z	26693.2	51153.2	14243.9	16429.5	17510.5	15528	31229.4	37703.3	12691.5	62699.1	66344.3	11351.7	14595.3	50836.1	21559.9	77737.1	13987.2	69176.7	48168.8	73697.1	0.0245471
	4.99_383.1331m/z	0	2690.97	0	0	0	0	3418.58	3137.79	0	10816.7	6712.43	0	0	8807.27	0	9201.92	0	11369.2	9562.64	5997.3	0.0245756
	3.43_246.1456m/z	5221.24	5741.19	5595.97	4606.65	3684.58	3813.44	3131.05	4218.11	3124.22	3242.72	2710.47	3288.07	2509.84	8172.4	2966.42	8823.08	4963.65	5982.88	4434.31	6340.02	0.024823
	4.55_295.1396m/z	486726	338976	324106	309026	231057	239622	272120	369845	258591	351758	391292	298992	274760	471775	243283	624362	300396	530198	338664	423884	0.0248599
	16.53_526.3726n	7716.54	1951.83	3151.81	2306.8	4549.33	9712.88	4316.35	9226.91	3665.8	2815.84	12870.8	1388.62	3118.35	2054.46	2856.87	24992.6	3098.19	3578.58	5238.06	31952	0.0249925
	18.32_253.2524m/z	5607.89	26302.5	3235.4	8424.92	16454	5404	11938.8	6826.87	10383.5	702.263	8965.72	8685.81	4453.94	7532.48	9901.86	4170.98	0	0	5051.59	1047.65	0.0250967
	4.16_319.1385n	726044	661625	663899	762448	512756	631346	537554	611847	521120	739381	611217	645053	708770	733090	532563	571762	473073	597871	524255	540124	0.0251848
	6.27_287.1485n	98272.4	84229.9	58923	72219	55894.7	43567.1	56360.7	80621.1	43233	85433	117015	61826.5	81854	119698	54984.5	164065	58037.4	122095	97444.3	105907	0.0252009
	6.27_240.1442m/z	1769.19	0	1349.08	1321.78	0	1198.5	0	1977.06	716.401	0	0	808.999	1028.82	2317.62	0	1826.01	1050.71	4032.58	681.231	2582.82	0.0252376
	2.64_377.2032m/z	659883	756116	818710	658662	641946	499164	470855	450681	564643	434536	581730	616286	576903	675246	658420	563501	413932	574305	350283	444783	0.0253013
	16.71_531.3324n	84548.2	156462	113431	25422.6	246956	27645.5	159219	295240	104517	48360.1	129954	133536	133674	52973.6	117497	96237.8	369850	78201.7	326755	327959	0.0253759
	11.82_593.7103m/z	0	0	0	0	0	0	2114.34	0	0	0	1725.95	0	0	0	0	0	0	4822.17	7493.09	0	0.0256139
	20.19_538.3868m/z	14608.5	51048.7	6545.66	0	53267.1	11418.8	18079.8	25411.2	13662.7	7075.75	9845.48	14516.3	7282.71	15722.8	24136.3	68965.8	42689.2	19093.2	14689.3	54281.1	0.0256167
	5.91_117.0583n	17931.4	10642.3	16325.4	9980.62	14507.4	12539.6	11900.8	12828.1	17835.3	20504.9	10750.3	12355.5	17220.6	18187.5	10721.9	29064.6	15932.1	16997	12375.9	24843.2	0.0257796
	3.80_288.0670m/z	0	407.876	767.085	0	591.541	0	0	0	0	0	0	0	0	0	0	533.983	918.655	1427.53	0	0	0.0258896
	5.91_229.1548m/z	145985	140465	100197	122207	111958	100944	105981	95214.1	99733.3	80796.5	77850.9	81864.6	87686.3	138329	114413	186152	141426	146076	90763.5	128327	0.0259178
	5.51_219.1340m/z	10118.3	6140.37	6615.28	4656.82	5520.72	2455.5	4628.07	3566.86	5500.24	5045.62	4482.52	3210.18	4409.11	7472.97	4323.86	5648.48	1842.83	3839.55	947.002	2024.01	0.0259704
	15.36_359.3268m/z	1390.82	4753.9	0	4382.78	4347.8	6.70675	2182.82	0	0	0	1668.86	3525.37	2651.97	4558.28	1460.53	0	0	0	0	0	0.026036
	3.54_234.9541n	21089	9883.07	23752.1	7762.13	22018.1	27206.7	10435.5	11255.9	30922.7	27346.1	13194	35973.7	29889.2	10691.5	21474.2	9997.04	17479.7	8027.53	7176.07	6494.71	0.0260856
	19.79_588.4010m/z	1746.45	7150.73	0	0	19304.1	0	0	11878.3	0	0	2763.23	4866.8	0	0	0	8213.26	13292.1	5846.63	15249.1	6818.24	0.0261322
	8.13_230.1392m/z	4621.49	5976.11	2200.73	6721.69	494.251	0	0	1671.03	517.544	1279.35	4744.91	3726.16	3226.03	7683.77	901.033	503.871	0	0	0	0	0.0261504
	4.96_102.0474n	807228	312696	658809	398667	463442	430854	432560	473599	531237	925466	374117	405931	564453	669808	442407	835477	528071	815260	634400	851079	0.0262237
	4.09_142.0745n	103363	13117.7	59521.6	10327.7	23858.6	53797	27762.8	59219.5	32831.9	65231.1	26040.1	18928.7	42510.2	30379.4	10223	74596.5	60278.3	90269.9	48294	67877.8	0.0263595
	4.21_307.7337m/z	19025.3	20176.8	10726.4	26577.9	12879.2	16370.6	12984.7	13089.4	13663	13404.5	9360.97	5708.58	8361.48	13062.4	8400.55	6944.23	5422.83	10502.3	7664.84	7704.22	0.0263861
	1.56_216.0636m/z	52520.1	34517.3	63751.7	58135.4	43120.5	38282.6	30087.9	39160.1	52987.2	45057	42407.8	66178.3	63948.9	52013.8	65615.6	20875.9	41873	39734.8	34557.6	41677.1	0.0266594
	21.49_494.3505m/z	12414.1	0	0	0	0	0	0	0	0	0	0	0	0	4450.39	0	22117.7	0	29088.2	0	0	0.0268621
	3.54_286.1401m/z	1113.72	472.636	617.186	716.758	0	1172.13	985.414	604.474	1019.17	1526.45	2082.92	0	539.334	3840.04	0	4778.5	3246.57	1053.92	1951.12	1012.63	0.0268668
	15.45_460.2696m/z	187236	191629	179589	228010	349014	306293	315435	204319	244693	126730	223940	292033	102913	110396	132401	86025.1	128961	55712.4	185734	156438	0.0270064
	3.01_207.0985m/z	6289.72	4850.27	5089.65	3435.45	2076.4	4298.92	4502.97	4000.75	4464.61	3821.83	5331.66	4561.88	4106.94	5023.69	5155.8	2336.36	2780.59	4975.86	3760.6	2217.58	0.027134
	4.21_247.1290m/z	73449.6	51133.1	58162.1	62273.1	51901.9	55851.7	51628.8	55475.3	47138.6	59461	51912.6	46492.1	50900	67036.8	59144	73516.1	60083.7	80605.6	53752.3	63850.3	0.0271868
	6.89_279.1145n	14686.3	12020.2	5095.68	7186.31	7975.39	4981.97	2811.58	3914.6	3098.97	5868.8	4245.61	6216.73	7986.5	18408.5	18659.3	29607.9	8585.64	12402.3	9400.4	19784.3	0.0272064
	1.60_375.0899m/z	40310.8	22676	29053.8	35047.9	38693.4	19566	10908.1	0	31444.4	30225.5	0	16249.5	0	38335.6	29447.1	54612.6	74927.5	41540.3	21155.7	24195.3	0.0272244
	2.34_205.1184m/z	20016.7	13499.3	16366.3	18748.8	14904.2	14194.6	12285.6	17528.5	17741.4	15524.7	13193.1	12851.3	11264	15017.1	17859.1	20334.4	19436.8	18612.7	16192.8	17325.2	0.0273862
	5.86_298.0973m/z	47659.8	55500.5	39185.2	46129.2	43714	51516.8	57987.1	47931.2	36399.8	48563.2	47369.7	55656.6	59589	58729.6	48350.4	49718.1	40223.5	42626.3	34027.3	40270	0.0276921
	4.41_307.0443m/z	69.528	10963.4	9221.27	17880.5	4209.59	7794.13	18951.3	24787.8	22234.9	37273.1	17484.9	12619.4	14306.5	4611.76	3418.68	27074.6	22285.6	15897.1	30682.5	28694.6	0.0277984
	2.94_428.1276m/z	493.846	9337.46	1853.05	4893.82	1496.09	854.314	7076.02	4197.3	0	7737.84	7856.67	0	1749.14	3382.57	0	7587.92	2647.65	4204.9	13164.6	11484.3	0.0278142
	3.77_123.0555m/z	611750	519842	543821	593909	511113	563621	454080	402388	569946	445039	428854	506461	492688	608703	536709	645518	646485	685658	505744	536202	0.027873
	4.55_328.1500m/z	0	3874.75	0	0	0	0	0	7857.37	0	2965.2	3184.7	3122.74	3045.53	4919.38	0	0	0	8325.95	10348.1	12848.3	0.0279104
	5.91_330.2129m/z	252901	212228	188386	164404	175332	173042	182448	164167	230363	175627	203082	180717	186179	216356	172982	262302	225455	276727	168207	214650	0.027911
	4.99_330.2384m/z	206142	118653	176496	139352	131348	195451	168242	171730	142334	218672	126783	104626	155195	162096	130454	207858	188943	361458	156234	170011	0.02799
	18.85_576.3929m/z	0	0	0	0	3671.25	0	0	0	0	3152.17	0	0	0	0	0	0	3921.89	4263.62	3040.08	0	0.0280621
	4.12_665.1244n	1.55831e+06	205407	981587	142815	386321	974165	641184	1.51312e+06	625076	1.80603e+06	659005	266627	835965	441466	107877	1.24538e+06	948608	1.46707e+06	1.24787e+06	1.90226e+06	0.0280703
	3.52_363.1499m/z	17611.4	15182.3	17108.1	12442.6	12186.9	10675.2	10929.9	14791.2	13871	16864.9	17067.8	13912.4	15851.9	22943.3	13736.6	12803	10384.9	15035.7	7708.42	10324.4	0.0281927
	18.50_253.2525m/z	6323.12	31333	4867.83	8799.05	17674.3	6083.38	9417.56	5911	9958.62	2676.59	4411.98	14207.8	5112.4	7333.73	9053.63	4382.21	796.011	0	2716.81	549.991	0.0282892
	1.45_143.1067m/z	3431.04	3770.37	4663.21	4577.32	4070.72	5084.31	4849.01	5106.68	4754.37	4256.34	4749.98	4750.49	5713.38	3754.49	5231.89	4514.38	3525.56	3892.45	3978.76	3396.09	0.028293
	3.66_394.1484m/z	1945.52	628.627	799.029	0	1064.87	0	0	2536.5	0	821.217	0	0	0	3574.75	0	3477.85	0	5016.27	2024.88	1475.64	0.0283504
	2.34_326.1414n	213413	118703	126562	144770	125751	68268.8	72989.3	97469.2	105064	106694	124079	130776	130143	133280	115152	94991.5	86901.8	89322.2	70397.3	79818.6	0.0287606
	2.04_375.2239m/z	300891	371890	297276	357729	203775	266418	235974	254528	250145	221289	210704	243232	258700	390844	260511	349346	335566	401507	323564	297372	0.028875
	4.80_271.0742m/z	115933	55701.7	66706.7	54599.3	54128.4	19104.1	11913	39596.8	18438.9	62333.7	0	32690.2	14671.8	108203	7240.23	135023	36085.9	119924	66378.9	84129.5	0.02917
	6.73_348.2130m/z	80847	78684.7	57638.8	76587.7	72824.3	49431.7	82668.9	111073	43912.4	104398	110067	77165.6	69791.4	113274	55943.1	98422.1	82646.4	87893.8	113985	170256	0.0291973
	3.98_219.1336m/z	8957.89	9666.25	10653.6	6407.75	6227.61	6552.49	4717.32	9132.41	8295.01	14050.6	7102.45	4184.94	7332.54	8800.5	5732.79	10537.1	10188.6	13284.8	11621.4	8228.76	0.029245
	2.02_306.1295m/z	57775.5	55247.4	61862.7	55820	44883.7	38754	34934	43365.5	37777.3	34078.6	91013.4	95453.5	79248.3	110313	75759.7	80746	79206.7	103542	89047	85823.4	0.0294358
	18.32_343.3330m/z	7782.89	26982.3	2669.26	12670.6	25073.8	7330.21	18819.3	10181.6	30456	1695.76	10093.2	14293.9	1349	8856.08	10116.6	5522.75	1308.98	1064.28	4132.39	1608.54	0.0294487
	6.71_415.1034m/z	6570.62	2401.75	9151.72	7678.37	10204.2	11929	0	2314.12	14101.7	1655.34	0	12838.5	8008.6	4380.84	3909.19	2056.06	2801	0	1465.42	0	0.0294558
	2.46_329.0312m/z	6850.06	3787.08	8716.12	3266.66	5070.44	6575.43	3253.09	4660.28	8324.85	3726.18	5517.36	10231.8	8546.91	3954.83	3712.18	2405.23	3961.91	3502.26	3823.63	2419.11	0.0295471
	11.85_197.1779n	32550.2	30562.7	36414	34779.1	22787.6	46656	42121.9	34094.8	30849.9	42578.1	36283.8	23962.5	35987.3	19621.7	51878.2	49159.3	42057.9	33185.3	40512.3	105830	0.0295569
	17.91_159.9692m/z	4055.48	6144.8	12684.9	17371.5	12605.8	22092.7	9549.4	9424.66	14818.2	10542.4	13772.1	16851.5	12274.2	7071.16	15087.8	6970.59	10576.5	3679.35	6160.17	7725.65	0.0297194
	8.73_247.2022m/z	3791.13	4068.08	4319.19	4747.16	2070.87	4960.59	5979.09	5714.86	1902.75	7751.36	5181.73	6129.52	6138.31	6213.72	2671.01	3104.55	2346.14	1465.53	4269.98	3248.11	0.0297231
	3.40_337.9969m/z	987.419	3081.45	4041.67	3275.36	6804.59	9471.01	9222.42	6430.85	5587.42	12372.4	4675.38	5205.98	7206.27	0	4455.09	1725.32	4555.3	0	1908.05	1317.38	0.0297449
	16.41_532.3403m/z	8252.84	11865.9	8718.46	0	42707.7	2513.88	24568.5	43595.3	6383.7	4422.5	12024.1	13109.6	17334.2	3139.04	10940.2	12855	42743.8	6073.83	51743.2	52193.5	0.0297488
	7.63_248.0895n	15302.8	15191.2	23997.6	30907	13017.1	31415.7	15528.3	14038.4	29628.2	13153.4	15081.3	37103.5	26783.5	10517.6	19379.6	9999.51	11406	8199.99	16276.1	11682.5	0.0300584
	4.67_658.3206m/z	37419.3	33037.4	9791.04	32546.4	33532.5	0	11916.8	29304.7	0	12477.2	32308.5	0	36144.9	101120	18854.6	58863.7	18197.1	85808.4	69482.2	49756.1	0.0301003
	2.34_345.2403n	9026.18	7541.85	7195.5	7376.05	8048.16	8975.47	7891.69	8159.69	8597.07	8328.14	6144.54	6601.99	5319.76	7969.89	7610.23	9999.91	10272.6	9733.61	6726.47	8445.7	0.0301232
	6.43_188.0703m/z	10845	5222.87	7007.37	6192.3	5731.66	5984.6	5724.74	8565.24	7610.18	14501.2	7620.78	8659.9	11353.8	8934.31	7016.83	13414.7	9289.78	12385.1	9246.08	10627.2	0.0303091
	19.42_523.3651n	3.22393e+06	9.51286e+06	3.54653e+06	2.52489e+06	1.00935e+07	3.99084e+06	6.79012e+06	6.47413e+06	4.07171e+06	3.14581e+06	3.20075e+06	3.25723e+06	3.06756e+06	3.02919e+06	4.60595e+06	8.23448e+06	8.50297e+06	5.71633e+06	5.64589e+06	9.11266e+06	0.0304557
	12.12_608.3839m/z	2371.47	0	0	0	0	0	0	0	0	0	661.033	0	0	0	0	0	4637.48	3845.49	0	0	0.0305204
	5.63_406.0132m/z	47133.1	10666.3	47425.5	30807.1	30595.7	42027.3	9771.77	12527.3	50017	5682.07	19416.6	43997	39617.8	17081.2	36661.8	2053.83	30961.1	13434.2	5427.35	5911.57	0.0305598
	7.85_584.2916m/z	31171.5	12872.7	5472.51	0	9363.27	13718	7136.95	0	14639.4	0	9987.11	20959.2	11346.9	28773.8	30026.8	23865.2	25199.9	23989.7	21376.6	27453	0.0306007
	14.21_381.3114m/z	2788.08	3284.23	1075.69	0	2572.43	0	5363.15	6550.61	5508.63	0	2095.69	0	0	0	6073.93	5183.3	7126.16	2609.3	1782.48	16890.4	0.0306789
	4.96_148.0539n	924850	362588	768981	487341	630024	543971	535048	545631	625811	1.14154e+06	434353	470198	637763	852824	509033	1.0423e+06	645291	857459	749649	1.1061e+06	0.0308376
	5.91_549.2581m/z	123498	155245	101309	111851	113964	51793.6	93789.1	89226.6	104490	58976.4	65959.4	70695	63055.9	165270	109886	254435	163050	152525	59332.7	131818	0.030976
	3.73_166.0725m/z	8323.23	10703	22117.6	9804.34	22405.4	18096.2	10327.8	2508.27	8331.85	4859.6	3530.55	17648.7	18415.2	17485.4	25619.5	6718.63	7360.75	5624.48	3402.42	4122.63	0.0310449
	1.92_322.1238m/z	16107.8	15932.9	15234	13652.1	18199.6	13933.7	14827.7	16285.4	17208.5	14299.5	17423.4	18199.2	19242.4	20580.8	20004	16114.4	19132.9	24799.1	19469.3	18902.9	0.0312529
	7.83_533.3280m/z	20487.4	14943.2	11198.2	12919.4	7072.23	7376.19	13859.6	14769.4	18149.9	14807.5	5834.09	4240.68	18974	19194.6	10901.4	23086.4	13535.1	19885.7	17352.4	20212.7	0.0313667
	5.26_305.1046n	1.66015e+06	1.32586e+06	989771	1.17169e+06	1.2279e+06	1.02865e+06	1.07447e+06	1.0386e+06	1.01664e+06	1.18243e+06	1.27119e+06	1.05302e+06	1.20892e+06	1.41251e+06	1.41532e+06	1.47875e+06	1.38525e+06	1.51571e+06	1.35884e+06	1.31551e+06	0.0314238
	4.71_549.2665m/z	39140.4	17000.1	7092.94	0	0	0	0	0	0	0	0	0	0	77089.9	0	98450.4	9310.24	138884	12230	0	0.0314494
	14.00_285.2431m/z	18840	61512.4	26759.2	20290.1	48548.6	35426.5	75321.3	62517.3	28902.7	27462.3	55424.7	40889	34255.6	16797	30095.3	39204.6	76678.6	39033.7	69095	82060	0.0316011
	5.24_405.0291m/z	15672	8563.46	19467.3	10090.2	11556	16112.5	4024.72	1508.92	27595.2	2239.28	8621.93	25962.1	16037.3	7521.41	21394.1	0	13680.3	1937.35	0	3753.25	0.0316973
	2.34_388.2298n	17469	15103.4	10238.3	17157.8	11640.5	8618.98	10739.8	10944	11555.3	11911.7	11096.6	10571.3	11194.2	13654.3	14591.4	18781	13150.6	15712.8	13674.7	15948.6	0.0318015
	3.22_246.1248n	90155	74231.7	60217.1	91176	43643	50158.4	64629	61667.3	46008.9	78380.7	50092.8	40536.1	48574.9	87245.8	48904.8	114966	57080.2	108049	62219.1	89160.1	0.0318222
	15.45_119.0859m/z	6095.13	7878.39	7346.16	9437.08	12709.2	12121.8	12763.8	8683.43	9958.83	6050.89	7762.75	10117.6	6496	4558.77	6067.7	4160.13	5247.67	3394.49	8400.05	6619.54	0.0318227
	22.53_494.3571m/z	16722.5	45673.6	4761.16	5743.96	9565.72	7656.73	32826	35587.4	0	9436.24	21833.4	5998.64	625.315	6560.24	6337.03	47755.4	49127.3	32944	12321.4	15738.8	0.0318713
	2.55_663.0610m/z	28337.7	22687.2	38129.9	6485.78	29918.7	40241.3	26154.3	23130.1	60466.8	15339.5	49345.6	70901.4	64805.4	26692.1	42236.2	0	24795.5	22729.6	20769.9	10945.6	0.0319026
	8.36_95.0858m/z	1765.07	1253.99	1127.95	2474.24	1968.04	1624.93	1710.14	1819.69	2054.32	1422.22	2436.76	3211.39	2687.6	1559.88	2928.56	1597.92	991.647	728.746	1829.55	1351.97	0.0319748
	2.94_359.2291m/z	7082.03	7698.95	4426.59	5226.37	4524.98	6462.91	6825.29	7360.48	7685.37	5292.23	4596.95	3712.93	3806.75	8079.99	3212.53	8337.68	6662.07	7593.68	6779.48	8359.83	0.032003
	2.46_356.1909n	124914	93046.8	114847	123709	85096.3	77450	90646.7	109530	88215.2	121324	108038	99588	114506	131769	89488.6	145865	85235.5	179680	114772	132287	0.0320578
	16.99_570.2084m/z	2732.87	4835.75	4333.89	0	11422.9	0	3065.32	9811.57	2078.35	0	0	2979.12	3111.4	0	0	2745.9	13247.5	4601.71	8695.83	7524.7	0.0321133
	21.95_578.4199m/z	12550.8	10466.6	2189.17	0	16446.9	129.109	33.5673	129.761	0	0	0	0	2746.56	0	7021.49	40449.6	43042	3197.01	0	0	0.0322105
	2.13_112.0219m/z	1169.48	530.227	1000.49	694.787	1073.33	697.745	653.714	858.712	588.83	673.169	1000.8	292.306	927.462	530.53	677.379	130.781	566.933	772.359	601.429	243.025	0.0322605
	3.89_359.1331n	201059	148129	144589	112630	106371	104776	153393	130717	129926	167611	220822	113942	164823	249220	140745	213139	151426	203665	209010	224094	0.0326657
	1.95_335.0643m/z	58015.2	49590	51030	80871.5	61655.4	45206.2	59728.4	62789	60647	40761.3	30935.8	46662.2	38094.1	49741.1	51636.4	71652.4	80489.4	64548.6	52624	63355.7	0.0327724
	1.79_315.1427m/z	10235.9	12293.3	14663	14299.8	18485.5	0	3378.76	805.596	11615.1	3023.79	5368.37	8738.04	10680.7	12988.8	10836.3	18510.4	15204.3	29350.7	12638.5	7130.32	0.0328989
	3.38_256.6504m/z	2735.59	2386.23	2183.62	987.45	1123.12	3268.78	974.19	1259.4	2779.34	1862.06	549.794	558.914	566.12	2941.49	1045.97	2997.99	1453.6	4772.03	2702	2551.37	0.0329195
	5.17_147.9701n	26916.4	13078.5	40949.7	26874	29699.1	42340.7	8506.02	7304.03	37555.1	4122.15	7208.59	37903.7	33295.6	11034.6	33796.2	1882.95	28174.9	6667.11	2318.8	1166.09	0.033042
	4.19_190.0953n	50432.3	32312.5	44093.1	49142.7	32436.3	46064.2	30785.8	41139.6	34865.5	42243.4	32906.1	50227.2	52176.5	43910.9	42832.1	34429.9	35686.4	34671.1	32002.1	32698.8	0.0330459
	20.23_107.0707m/z	2523.78	3377.56	2619.99	2539.55	2860.67	3459.84	3589.57	3034.42	2454.69	2786.7	2906.68	3706.56	2571.47	2453.44	3047.32	3305.21	2800.14	1271.85	1673.74	2365.59	0.0330513
	7.12_223.1527m/z	11851.7	7518.56	5451.77	8733.51	5919.87	13297.5	4398.58	10238.5	5906.52	8389.79	5650.21	4183.62	9012.65	8130.47	9087.44	11240	9680.58	18589.8	7446.06	10610.3	0.0330546
	3.54_432.2196m/z	142921	167102	124211	159244	85537.2	93091.3	107482	107233	101697	118654	121211	110895	118420	168995	108024	99041.6	78783	132440	74059.7	73979.9	0.0332129
	1.49_379.2288m/z	8858.91	5338.68	19539.7	7821.22	8346.48	0	6732.19	6936.56	0	7951.65	3803.26	6609.48	0	11984.3	0	3291.41	0	0	0	0	0.0332418
	14.64_359.3267m/z	2101.24	8560.92	4120.85	10825.4	5164.1	0	1480.07	861.935	2943.08	964.532	1676.12	90.6425	3552.51	6297.02	1380.44	0	0	0	0	0	0.0332915
	3.54_113.9648n	6806.49	3888.69	9339.7	2595.92	9480.61	11067.1	3847.49	3997.43	12475.5	9763.78	3772.94	13213.5	9906.59	4339.54	10645.3	1921.04	8593.17	3410.23	2061.57	1649.93	0.0333186
	3.54_134.9615m/z	6357.47	3453.81	8802.91	2042.05	8782.9	10878	2838.19	3734.1	10730.3	8331.98	3591.52	11600.2	9287.29	4324.39	9554.75	2544.79	6514.93	3617.32	1727.17	2121.36	0.0333332
	4.16_147.9700n	10566.6	6359.23	16348	11719.6	12206.8	19861.3	3070.27	5862.97	16563	5906.38	5203.87	18433.2	15053.4	9625.06	23521.1	3460.93	12660.1	5339.9	2730.86	1452.5	0.0333937
	8.11_477.2313m/z	8598.29	5281.64	0	0	0	0	6538.3	13554.2	0	18512.9	15127.5	0	0	23441.2	2261.63	17442.8	0	14053.4	24198.8	25991.6	0.0334164
	7.67_683.3494m/z	9425.25	35985.9	10095.6	37793.8	24784.6	19057.9	18274.5	13490	14228.3	16414.8	11417.3	24922.3	18051.6	29901.7	32419.6	17378.6	42403.2	58101.7	22381.1	32338.1	0.0334351
	2.36_140.9867m/z	1969.32	264.876	1693.81	391.038	937.822	2008.02	210.916	780.532	1893.73	422.613	461.631	2046.65	1685.22	503.618	1398.35	152.966	759.103	330.726	326.44	156.688	0.0334865
	5.86_350.1386m/z	10435.7	10719.3	8858.92	9047.1	8071.03	7245.79	3844.45	6815.88	4328.36	6651.94	4351.73	5213.93	7993.32	8215.45	6911.73	4454.47	2219.66	6553.71	6506.56	4255	0.0336576
	5.40_142.0861m/z	8927.47	8258.97	7311.56	7040.28	4211.97	6722.92	5112	6090.73	6224.5	7385.03	7313.24	6013.1	8229.01	8852.07	5251.51	10041	6723.65	13483.5	6879.02	7946.62	0.0337215
	8.15_275.1968m/z	1394.54	993.574	3280.73	4499.28	0	0	0	638.946	0	1487.73	3641.01	2393.56	3192.12	5469	979.609	0	0	0	3.32867	0	0.0338328
	1.54_196.0939n	81097.3	121917	91458.2	125761	96677.7	122007	141148	68522.7	67431.7	107458	77265.5	84387.5	57651.5	87986	87070.3	68195.6	80100.4	60752.3	61569.9	72777	0.0338488
	2.27_257.9935m/z	16468.7	3422.93	15246.7	3491.9	21082.4	19029	5243.28	36790.6	14749.9	4133.84	12593.6	28922.5	14741.8	6244.04	13177.6	2887.05	7587.57	2344.69	5599.33	2909.61	0.0339078
	3.24_405.1967m/z	107854	134373	83484.5	119717	79937.7	67509.2	87692.2	96763.5	73394.4	94912.4	105224	87613.7	93256.4	145867	100079	143985	85356.6	161013	109283	133158	0.0340033
	2.11_339.2165n	2.86292e+06	2.84543e+06	2.43436e+06	2.67411e+06	2.21068e+06	2.80241e+06	2.46126e+06	2.28522e+06	2.2623e+06	2.47066e+06	2.3768e+06	2.45109e+06	2.40805e+06	3.60815e+06	2.72333e+06	3.06854e+06	2.86838e+06	3.7167e+06	2.69066e+06	2.7849e+06	0.0340738
	2.13_436.1576n	1300.42	4793.55	5677.65	6033.58	2935.4	3228.44	4599.64	9461.6	0	3874.35	4406.32	2973.8	6824.47	6106.23	7038.68	3543.37	5537.17	9752.22	10489.5	8721.8	0.0341021
	7.19_454.7266m/z	45503.1	65825.2	36982.9	35401.6	45740.6	49591.2	49145.3	38605.1	29944.3	35935.5	46028.2	30189.5	36143.4	67408.1	46862.8	60637.9	51914.1	61338.9	44584	64072.7	0.0342623
	2.34_216.0865m/z	534.651	525.373	479.518	895.232	0	426.439	1081.28	501.291	384.447	840.816	702.298	571.039	341.562	270.45	0	460.339	1213.12	544.784	1047.78	1080.81	0.0343352
	5.45_289.1604m/z	3610.89	1021.28	0	0	1259.99	0	937.306	0	0	1802.93	0	0	1107	0	1385.15	3484.37	2182.63	2961.39	0	1609.01	0.0344795
	6.11_462.2548m/z	10239	23308.5	6543.53	3846.82	5676.82	4352.82	21273.7	16151.6	6116.75	20532.6	14000.7	5073.04	15001.7	24335.2	4713.35	16309.5	10882.3	17012.7	31457.8	32654.9	0.034521
	15.33_361.2735m/z	17398.7	42399.6	26049.1	21237.5	50905.8	20284.5	36823.9	40922.6	18542.5	14003.9	19480.8	19611.9	21393.4	11773	27888.3	44289.6	62143.4	20788.3	33695.7	42111.6	0.034612
	2.46_177.1366n	114169	44154.7	77145	78129.5	60518.3	61791.8	40966.5	52847.5	78171.5	66496.6	61124.1	75033.2	86430.1	96637.6	64062.8	114834	81813.8	118539	70829.4	83395.4	0.0346342
	20.23_318.2769n	259633	384866	320716	292730	345442	414574	282535	299314	286334	293833	373033	379296	337982	242668	376747	305210	355004	187037	241067	212393	0.0348537
	1.72_264.0395m/z	9523.61	12117.2	17994.5	10817	16684.9	18915.7	19732.9	24103	19280.1	19511.7	13376.4	11614.3	14124.3	14257.5	12057.5	12963.8	23490.7	17301	28494.3	23249.6	0.0348797
	18.18_548.3707m/z	2.22753e+06	3.61169e+06	2.27482e+06	971051	5.63921e+06	1.10764e+06	3.63999e+06	5.07121e+06	3.03575e+06	1.64278e+06	2.5102e+06	2.31318e+06	2.31932e+06	1.34251e+06	2.28643e+06	2.85015e+06	5.95684e+06	2.66529e+06	5.75245e+06	4.3314e+06	0.0349119
	15.68_540.3062m/z	4472.88	9308.21	6159.73	0	9364.9	2619.26	11473.6	25414.7	10092.9	2750.61	8691.92	7560	7027.39	3352.07	10514.7	5151.04	22248.2	3056.12	28896.9	25561	0.0350047
	2.52_333.0025n	40738.1	30317.5	53884.9	16262.1	60007.5	58913.8	32029.8	38182	77779.6	16288.9	29576.4	89199.9	77043.6	36964.6	61113.9	20839.7	31683.3	26636.8	19918.2	22800.1	0.0350615
	4.23_515.1969m/z	148166	160928	93264.8	157867	89263.4	66986.4	162093	179519	82287.5	254193	224524	99030.2	85073.3	213895	102389	209288	225694	183620	211707	184109	0.0352431
	3.54_147.9699n	9193.95	3973	14067	2567.76	14858.9	19409.7	5981.5	5321.02	19080.9	12145.6	4750.4	20942.1	16070.2	6646.24	17388.8	2122.13	11771.1	3929.33	2326.28	2546.09	0.0352699
	17.49_437.3745m/z	20800.5	28871.4	10508	5652.86	26834.2	2309.62	33182.6	13459.6	21662.8	9314.05	14357.1	8946.88	6227	10600.3	47340.9	21620	56305.1	17193	13044.5	144397	0.0352885
	1.81_340.1983m/z	63237	73521.7	59584.5	44421.4	68494.1	54998.9	53575.6	48296.3	52540.2	44781.8	56612.6	47801.9	58145.8	64093.4	68202.9	51568.4	63744.9	105930	70375	67639.4	0.0352904
	6.71_334.1975m/z	17352.7	11858.8	10329.6	13138.6	13812.4	9946.17	18714.2	22782	4911.51	23738.8	26493.5	16128.5	14572.6	28495.7	12113.5	19812.8	14580.5	25285.1	27226.5	35224.7	0.0353467
	5.70_311.1228m/z	65474.3	54944.6	43676	41642.2	37019.2	36014.9	53649	43674.3	36744.5	67130.2	68240.2	34286.2	57236.4	80938.2	42408.8	86601.5	45441.1	107719	62941.4	54149.8	0.0354991
	15.31_514.2910m/z	0	1484.7	1654.77	0	1727.01	0	2012.58	5438.28	0	1597.12	4303.55	0	2841.84	1826.01	4481.9	1655.74	4375.81	0	7555.07	10552.7	0.0356005
	2.29_521.0823n	24151.7	16268.5	36007.9	15936.4	34615.1	24699.5	21779.1	60023.4	29358.9	15921.9	43241	35012.8	40142.6	24686.8	35611.8	11829.2	16366.1	15265.2	27033.1	17712.4	0.0356235
	16.74_311.2458n	0	1245.53	0	0	2106.02	0	0	0	0	0	0	0	0	0	0	0	3270.93	0	0	5837.46	0.0356291
	15.45_281.1393m/z	3527.16	5200.34	2032.69	4368.23	7848.65	4809.27	5163.96	3682.63	4862.05	2982.93	1892.28	4548.04	1497.05	2181.25	1415.03	1984.96	1268.34	0	2712.83	2945.05	0.0358938
	9.99_353.1865m/z	3164.85	8982.58	0	0	0	0	0	0	0	2430.26	0	0	0	3119.88	2106.52	6581.67	1051.36	5488.72	4194.76	63161.1	0.0360449
	2.71_269.1599m/z	12831.3	13493.5	17531	16711.3	15131.9	14900.3	13939.4	12119.6	21912.2	9909.68	8469.94	8195.68	12154.8	8544.19	8370.21	21234.5	22080.8	19402.6	13690.2	12196.5	0.0361186
	6.11_261.0901m/z	19320.6	13386.8	11430.3	9299.97	8742.48	9061.74	12974.8	18649.6	8064.28	16048.8	10865.9	9627.88	10898	14186.4	10677	18256.3	9169.26	22018.7	18434.4	15629.9	0.0361437
	4.53_768.1191m/z	11744.9	12996.2	13989.5	59517.7	26385.8	0	0	49278.9	13198	33554.8	51238	0	16392.8	50495.3	0	0	13715.1	14370.2	200208	178421	0.0362103
	15.06_359.3268m/z	0	6934.62	3932.4	9844.23	2669.22	0	1511.35	1105.57	0	0	1087.64	4578.65	3576.95	5264.13	4623.91	0	0	0	0	0	0.0362689
	2.46_333.1406m/z	12159.1	11680.2	8456.78	11060.6	8416.17	10085.1	6633.08	9586.99	9558.52	10877.7	9418.89	11179.4	10412.3	10444.2	8934.6	12302.7	7024.49	18267.1	11683.6	13742.6	0.0363196
	3.38_260.1604m/z	4389.64	4046.99	3694.79	3741.32	2605.5	3160.37	1691.65	3541.78	2117.74	3386.07	2485.62	4116.38	3694.49	7014.49	2855.62	9097.46	3194.38	7316.33	2859.52	4824.43	0.0363679
	2.66_260.1606m/z	662573	530034	698812	522286	524049	536262	467198	470285	643433	504485	513370	493347	582061	625164	561501	817848	666656	792946	478712	565145	0.0365989
	8.96_98.9844m/z	0	0	0	0	399.962	1082.14	679.208	168.988	302.679	157.448	0	0	0	0	0	463.697	0	172.3	1403.62	1311.69	0.0366828
	18.85_568.3864m/z	0	0	0	0	2568.96	0	0	0	0	0	0	0	0	0	0	0	3647.25	0	42535	4753.28	0.036871
	8.91_808.9244m/z	113738	184991	98365	119504	166577	273663	149733	82763.8	102836	176406	89296.9	59619.6	87297.4	90218	132548	71565.8	77039.8	89678.6	59451	62081.7	0.0368944
	5.77_326.2078m/z	58552	28566.6	26813.6	31767.2	25196.5	26339.8	31392	29075.4	26282.5	40382.5	27657.3	23190.3	29128.9	47398.8	24733.8	49771.1	34681.8	53771	30080.2	47891.7	0.0369083
	2.39_177.9925m/z	4473.4	926.701	4042.83	764.486	2566.61	2439.36	816.612	2403.18	4016.92	603.568	1275.36	4210.35	4531.28	1702.7	3543.39	808.803	1728.54	431.256	736.749	1332.59	0.0369538
	3.36_470.1436m/z	7902.96	13775.8	10627.6	13457.6	8155.3	6108.55	4410.18	9896.35	6722.21	9256.77	6995.35	8557.79	8786.68	16912.9	6303.93	16652.4	9239.86	19250.8	8521.05	13632.1	0.0369918
	17.81_528.4120m/z	2901.04	4353.09	5.48004	6744.61	114.678	3729.9	7969.16	3706.98	3062.58	8094.63	2840.93	7482.95	2637.07	9105.54	2621.49	5799.66	4720.83	5484.95	33990.8	9093.47	0.0370364
	17.40_534.3559m/z	231078	364785	276307	105592	634618	103322	475805	625929	332711	169181	285047	289052	290527	149831	281503	285572	714400	233512	825578	581621	0.0371177
	3.03_268.0143m/z	9798.07	2660.29	8756.08	3134.96	4135.2	8718.18	6572.15	6281.05	10801.3	1964.39	7359.04	9402.63	14471.2	6931.4	9655.47	2590.76	4467.7	2594.49	5596.75	3803.39	0.0372417
	6.89_427.1051m/z	8120.02	1950.25	20934.2	13099.2	13849.7	12017	0	1155.6	18965.9	0	0	17200.1	13297.2	4203.35	7220.25	1930.94	4085	0	0	0	0.0373025
	15.36_314.2697m/z	35011.2	57859.6	59964.3	66600	68751.3	74265.3	72643.9	63854.6	63733	63573.4	62571.4	75540.3	57861	44223.5	75087	35929.9	56761.5	40178.8	62820.6	52838.2	0.0373797
	3.59_351.1875m/z	5426.15	10047.1	15579	19776.7	14444.3	18610.4	22453	17286.7	17194.3	20476.6	29067.6	21194.4	21235.3	12961.2	17131.7	4379.22	14763.6	8137.46	14301	14659.2	0.0373832
	16.21_566.3221m/z	7063.24	20572.6	9958.81	796.262	10300.5	0	22126.9	45554.3	7620.14	7495.22	11882.9	4470.86	16062.4	1592.25	6298.82	4666.62	38009	2389.29	47579.2	52519.7	0.0374202
	2.92_248.1012n	116781	122809	116130	130219	87537.2	89051.8	145559	137702	88876.6	150382	157456	83348	102003	142798	89875.2	148360	110739	133980	172109	172476	0.0374289
	14.00_544.2641n	15605.4	65585.6	18137.4	17203.5	47399.8	32920	79504.3	65026.9	23209.3	21476.1	70355.6	32631.3	25982.8	9792.71	21851.6	38594	73048.2	34235.4	74764.2	101918	0.0376074
	8.13_184.1330m/z	0.0415593	16.7452	31.2342	61.452	24.4631	50.2964	49.4664	41.0597	18.7501	2.03582	51.1635	57.0739	3.13041	0	5.37888	32.3601	41.3127	34.5343	92.0923	74.3145	0.0377093
	1.99_198.0878m/z	13308.2	12378.9	14790.6	17658	12699.7	14527.4	11278.3	11611.1	13445.6	10922.6	13838.3	17480.7	10390.8	13687.8	10187.8	12310.3	11695.6	10038	10202.8	9809.04	0.037782
	1.60_228.0801m/z	0	20782.6	16770	31629.7	23131.9	49681.3	32242.1	25194.1	43893.1	29218.7	23451.4	29914.1	20812.6	5314.68	20848.3	41971.1	83652	23080	42132.6	25829.8	0.0378945
	2.39_291.1064n	131038	91200.4	107368	92549	81856.1	89422.5	89227.8	104300	99705.5	91110.5	103962	113732	99177.3	101749	123125	68678.4	77338.3	98666.3	88786.5	96255.2	0.037912
	2.64_332.1334n	33846.2	39520.8	35696.9	26560.7	32942.6	27653.4	26166.2	18682.7	26678.2	15649.9	30553.5	42387.4	36632.5	32771.8	42122.9	25807.1	18861.6	24961.2	17846	26991.7	0.0379335
	6.43_192.0767m/z	254.187	215.371	224.458	0	0	0	0	0	0	0	0	0	0	122.323	0	417.163	133.734	616.872	0	0	0.037939
	20.21_406.3297n	117792	137395	119726	64589.8	122766	89716.4	108144	73666.9	65293.4	134374	266599	109737	156298	47940.2	123470	68454.7	48479.2	37892.3	84865	70232.2	0.0380256
	19.10_573.3798n	743060	1.10864e+06	636763	238246	1.91543e+06	364950	1.05998e+06	1.61675e+06	1.01309e+06	545461	844655	922094	713368	536140	682796	1.0865e+06	1.82451e+06	817091	1.60772e+06	1.50109e+06	0.0381593
	4.48_227.6552m/z	57102.5	80340.4	54496.3	67057.9	58214.9	66934.4	52248.9	56088.3	65841.3	72220.3	56800.4	83498.7	65773	73343.9	63823.5	73683	69503.3	79281.7	69269	83691.1	0.0383169
	4.14_325.0565m/z	23024.7	0	9993.84	0	3668.06	11948.9	8998	20576.8	6000.21	34597.9	6208.51	1535.16	7338.98	4450.95	0	14977.1	13403	19145.8	19051.8	34719.3	0.0384902
	5.77_380.2288m/z	18279	9073.17	5610.47	7040.38	4542.66	11458.7	5351.34	3791.56	5342.25	5904.12	3552.46	8988.11	2199.6	7168.36	6608.45	5235.09	6397.5	1828.76	0	0	0.0385949
	5.22_553.2121m/z	6804.97	7202.09	0	0	10088.5	0	3061.21	3775.29	5361.38	0	6244.38	0	0	11112.4	14544	8401.97	6200.11	12114.1	10325.1	10610	0.0387096
	3.54_134.9384n	11875.5	6610.25	19103	4220.34	18187.6	26898.4	7242.27	8081.51	23799.2	18620.4	8374.98	25907.4	21327.5	7403.55	19161	2409.14	17472.7	5410.74	3600.52	3914.77	0.0387324
	2.46_363.1516m/z	4577.68	6345.68	2895.97	4105.42	4921.12	4290.48	2614.81	2885.47	4630.89	3731.08	1558.92	3537.9	1579.76	4128.13	2878.89	5382.08	4063.37	5690.43	4995.62	4821.74	0.0387819
	2.62_150.0711m/z	393.21	127.055	0	0	0	152.326	116.121	56.8211	337.612	177.289	0	111.386	0	209.978	306.663	250.754	0	437.934	444.895	364.808	0.0388546
	2.99_162.9564m/z	2068.67	577.118	2460.69	405.293	2858.9	3680.84	1699.29	1003.39	3482.1	159.29	1318.77	4169.54	3233.37	410.63	2461.93	217.887	1326.29	222.83	662.695	753.28	0.0389842
	8.29_270.1585n	127753	96188.4	60526.8	68347.4	62520	52884.7	65106.9	84205.7	42265.4	99662.1	86848.4	74025	84188	150389	67933.5	155035	71192.3	136479	100779	112799	0.039039
	5.63_316.0179m/z	29134	6322.48	21393.8	19999.4	17222.2	21465.5	6815.03	6832.46	32390.2	7249.4	11706.7	26655.2	21847.5	9193.68	21411.6	4203.53	18018.5	8889.08	2758.24	5328.56	0.0390821
	11.55_625.1305m/z	1672.82	12290.4	0	0	12278.4	2689.84	20276.8	11536	0	2109.62	0	2620.1	0	3140.35	4791.86	9197.11	43320.9	0	13581	12638.4	0.0391238
	16.30_605.3069m/z	2737.59	6306.98	0	0	11505.1	9277.32	3452.68	5771.58	0	0	0	0	0	0	0	11261.3	11431.9	0	9301.07	4698.04	0.0392198
	2.25_204.0759n	1.00471e+06	1.17308e+06	1.1352e+06	1.05923e+06	1.05347e+06	1.36043e+06	1.17146e+06	1.08415e+06	1.04281e+06	1.07027e+06	1.11797e+06	1.17997e+06	989687	1.10622e+06	1.16379e+06	1.02181e+06	955233	1.05283e+06	1.08829e+06	965436	0.0392421
	1.67_103.0638n	631714	537525	558626	510579	513442	823436	806371	758226	967377	825423	689227	691804	752464	651557	643213	807316	816911	901045	755094	860829	0.0393054
	6.00_126.0921m/z	2189.94	1708.23	1812.81	1720.77	1758.36	1766.35	1360.18	1843.06	1626.67	1996.38	2467.85	1910.45	2533.2	2797.99	1761.98	2569.71	2302.84	3222.75	2113.35	1924.97	0.0394597
	2.02_188.1164n	160406	139616	153383	135730	120201	107763	101800	114667	118085	92744.9	145174	182907	152244	197972	148002	109388	97001.9	120209	111994	100009	0.0395028
	19.98_644.4934m/z	64978.3	36235.6	58224	32377.5	42935.2	0	29752.6	3112.78	11328.2	7445.66	65084.9	18808.8	45515.7	9992.25	60008.5	1911.74	0	0	27205.9	11454.1	0.0395146
	2.20_228.0978m/z	4595.47	1538.21	3317.31	4190.49	3745.9	3815.93	2752.69	3090.49	5232.24	4939.63	3496.73	3352.35	3300.18	3408.31	3293.3	4053.53	3299.29	4696.79	6131.09	5286.1	0.0395189
	5.72_393.1804m/z	1310.09	2134.32	3465.74	4751.03	1907.48	0	3361.1	2655.21	2122.12	7339.31	2943.99	0	33.811	6123.21	0	0	0	0	1280.31	0	0.0395317
	7.90_279.1333m/z	255.418	4343.41	1573.71	8250.43	11417.7	2787.01	7620.79	5059.57	8078.57	10148.8	11495.2	10314.3	9437.92	4412.39	2452.46	1180.88	890.64	1325.03	6597.68	2546.86	0.0395571
	15.95_274.1931n	4930.95	7538.45	6410.42	9489.05	6236.85	14231.6	8046.16	8506.19	7905.81	13694.5	17633.7	8704.41	5135.51	13593.8	10458.1	7217.85	1629.67	1776.06	11150.9	3977.07	0.0395839
	2.18_107.9508m/z	126.72	81.778	809.545	0	1070.01	985.494	137.14	2057	1039.38	0	98.6244	1076.26	794.468	120.053	568.554	0	0	0	0	0	0.0396977
	7.37_302.1489m/z	4189.31	1911.95	1637.34	0	1696.44	1086.09	838.889	1157.87	1295.42	2404	928.145	1083.49	913.605	4141.85	0	6213.93	1372.91	2592.03	2332.95	3214	0.0397653
	15.79_409.3418m/z	0	0	0	0	0	0	0	3025.24	1148.46	0	0	0	0	0	0	3825.82	0	0	0	8155.2	0.0399394
	5.81_260.1376n	277410	282163	233558	247118	180629	184174	173814	199808	176380	180066	249621	241259	247025	292134	207774	327877	210736	283136	249242	294449	0.0399719
	2.39_325.1389n	153982	101696	100273	114288	81423.6	85355.3	67681	87133.4	87508.3	99596.3	83856.9	79976.8	91524.4	127671	111972	107642	103485	143978	122383	132715	0.0400357
	5.19_270.1141m/z	0	0	0	0	77.504	0	0	0	0	0	0	0	0	1236.71	0	1705.5	0	0	1366.37	118.098	0.0400495
	3.10_256.9616m/z	783.796	0	1165.85	0	1405.44	1426.06	0	361.694	1792.74	0	319.806	711.249	749.882	413.241	0	0	0	0	0	0	0.040154
	4.23_578.2043n	248452	471496	131410	267134	143888	110305	283861	360314	149591	375755	479408	208222	187634	336981	200559	643395	356018	450950	349569	242446	0.0402511
	7.33_303.1548m/z	14972.7	7654.17	5402.22	9039.45	8470.84	8069.59	9420.12	7744.85	3753.35	5791.07	10855.5	6807.18	10452.2	12382.5	1227.87	17392.3	7307.61	12843.9	12455.1	10475	0.0402554
	3.87_299.1351m/z	76701.3	49024	43852.3	44937.9	36106.8	39242.8	42986.1	34672.7	35994.1	44839.2	44993.1	22803.4	38297.6	71738.4	33923.9	95719	52154.1	68170.3	46633.5	46762.1	0.0404754
	4.58_361.1482n	1.09414e+06	851714	836576	751413	498149	576524	683801	777075	634496	610018	945992	833466	764458	1.17994e+06	584187	1.27015e+06	700516	1.0226e+06	913913	1.08468e+06	0.0407464
	3.43_496.2020n	635522	1.20462e+06	676357	1.4036e+06	417086	403803	1.18268e+06	1.02693e+06	302618	798358	1.04689e+06	387549	608126	1.29407e+06	558341	1.74892e+06	650044	1.15808e+06	1.18564e+06	1.36853e+06	0.0408435
	6.25_231.1708m/z	7080.28	9283.95	5428.77	7866.38	7393.05	3615.19	5030.95	6014.83	3695.54	7932.33	4847.52	3215.78	5515.16	7354.53	3331.33	12067.5	4569.18	8505.67	8489.37	7555.62	0.0409421
	17.61_125.0000m/z	10935.6	18680.7	19507.9	7572.17	30744	10070.7	27380.6	30677.3	26370.6	19402.9	20356.5	22719.4	22750.9	9906.2	12377.5	15079.6	45680.9	14198.7	40299.7	36336.1	0.0410723
	4.28_319.1126m/z	145985	192224	160303	154002	113325	104027	105409	154512	132966	106575	202896	167379	165229	155819	147030	194890	170643	210796	181675	143901	0.0411559
	15.93_530.3239m/z	0	2023.53	4195.82	0	4195.23	0	3443.07	8522.58	0	0	2394.64	0	0	0	2199.52	2621.29	4599.98	0	9401.73	8755.46	0.0413008
	7.47_258.1581n	83194.7	48997.2	50962.3	34619.5	37256.7	27123.6	29688	44435.7	33157.4	62524.7	48955.8	40090.6	53620	68722.9	36885.8	85884.1	45161.2	73972.6	59422.1	57257.5	0.0417522
	17.01_364.3419m/z	3738.99	1003.14	9762.32	8205.75	12716.1	15390.4	19160.6	16089.8	20495.3	15346.6	19266.2	16457.4	8447.95	2850.34	10497.5	2661.44	238.556	7482.1	9841.17	6823.93	0.0418083
	2.34_405.1623m/z	4115.2	3249.38	6822.13	5299.45	3312.54	1158.93	2000.4	1946.82	2543.59	774.943	5511.94	5113.52	3011.44	6760.66	7524.11	5389.23	8011.96	5531.07	5421.3	6437.4	0.0419161
	4.83_688.1548m/z	11547.4	16765.6	34441.7	38587.2	40063.4	19284.9	22340.3	13150.7	34088.6	0	54262.6	0	41175.8	76623.6	55354.8	0	66197.8	79398.4	78813.7	67425	0.0419486
	2.18_303.9985m/z	5882.23	614.621	6483.15	837.807	8539.37	11505.8	1572.02	19542.2	8991.08	0	5563.81	12352.2	7777.16	3687.34	4305.82	1208.76	3035.86	1245.03	631.667	0	0.0420494
	13.57_204.1018m/z	173.936	257.289	325.82	425.974	260.675	294.09	227.275	220.792	414.794	204.858	249.129	458.986	461.451	165.069	430.813	116.914	221.844	165.289	245.24	226.079	0.0422033
	11.82_163.1481m/z	2973.76	4837.33	3937.64	5238.76	2978.63	6526.27	5732.95	5088.89	3858.33	6524.13	5841.49	4549	3611.04	3213.77	6955.82	5786.38	5011.43	4383.03	7312.26	11754.2	0.0424656
	3.03_397.0567m/z	9864.07	2427.29	7226.84	0	4399.45	4994.98	5087.53	6977.39	8201.21	1190.87	8527.79	7183.15	10711.7	4912.23	5617.04	0	4261.65	0	3783.18	4709.82	0.0425173
	8.50_478.2652m/z	7044.06	8736.23	3782.46	3805.21	5415.53	3290.64	14165.6	6706.52	5632.49	11009	7849.88	5499.17	3428.14	12456.3	9263.34	7273.27	10514.9	15018.3	8454.79	13702.4	0.0425761
	3.91_186.9565m/z	190901	106437	245091	368257	240754	345940	94574.5	80597.1	263742	102486	86518.1	296347	239613	119724	287428	69974.2	229411	90498.8	52340.9	47270.2	0.042646
	2.75_219.9668m/z	3943.63	1981.44	5274.82	0	4799.69	5519.06	2089.33	1747.08	3798.81	427.64	2104.51	6242.83	8081.76	4033.79	5877.38	963.764	3009.57	0	1016.95	1853.76	0.0426691
	2.34_355.1912m/z	4964.58	2290.16	709.659	3642.16	2846.03	1922.19	2335.37	3581.98	2696.02	4621.58	538.783	1264.71	855.94	3358.51	0	5981.14	1028.08	6841.1	3521.9	4093.74	0.0428362
	2.64_132.0247n	160877	99050	135534	89362.5	94082.8	73434.5	60280.1	78346	96331	90268	80236.5	111658	119272	165931	113356	207384	112072	183554	80195	143654	0.0430499
	19.26_481.3173n	391852	1.2509e+06	530478	538121	1.29405e+06	902385	1.1354e+06	1.15114e+06	609098	689988	398672	347604	420307	360581	781247	1.12809e+06	1.46775e+06	830333	779131	1.2635e+06	0.0433868
	9.02_404.0708m/z	11292.4	5176.79	22840.4	17657.3	16627.7	25796	0	2621.44	41220.3	1471.6	2038.03	31373.5	12267.4	5107.81	12963.8	0	7700.12	0	0	1008.06	0.0436893
	6.55_258.1098m/z	10793.1	8502.4	8539.97	2535.92	6123.03	1091.93	689.42	3234.25	2228.65	4262.26	762.437	5631.8	5553.16	9514.42	6920.2	15099.2	3675.47	13675.3	3067.27	12232.6	0.043694
	6.27_133.0608m/z	15440.9	10334	8935.43	10273.1	8308.09	6374.41	6428.5	9310.96	6360.08	8992.74	12247.4	9073.76	11176.6	14194.5	8187.28	17757.9	8833.44	15576.1	10493.9	12297.6	0.0438016
	4.69_767.3140m/z	36767.4	52775.9	0	0	13374.3	0	16141	98821.2	0	59808.9	86602.8	0	0	100364	0	141012	0	104642	43332.5	108992	0.0439917
	2.48_186.9565m/z	26052.8	18213.4	47858.8	12622.1	42772.7	71333.4	21312.3	26189.8	63487.3	11123.8	21366.7	80964.6	52300.6	20446	47637.6	9827.57	32287	14805	11055.1	7140.11	0.0440829
	1.95_469.0707m/z	41433	32897.6	25500.4	38551.5	30105.3	30628.3	33425.5	33218.7	37666.2	26496.1	18900.7	26581	31751.5	45027.2	20650.5	35456.3	45783.5	45410.8	34778.6	35138.9	0.0440849
	2.99_327.1297m/z	37240.5	37764.6	23802.1	39150.7	13262.8	11493	19167.8	21098.7	13203.4	21290.1	28043.3	13620.3	19649.8	46657.7	17668	44426.4	21871.3	40824.6	37062.3	35950.5	0.044107
	1.65_669.0556n	406191	502150	321412	360345	534407	421002	422934	314951	489024	366218	479763	341555	431621	672920	346358	427126	583699	693102	458346	525820	0.044283
	2.57_219.1339m/z	22610.8	43323.3	51910.8	38925.3	30286.6	44912.9	38471.9	35004.2	35220	27876.1	46206.9	55187.4	32337.3	28985.1	38607.2	11852	34131.5	29732.6	28917.5	34296.2	0.0443558
	7.07_403.2118m/z	6924.75	5955.74	2234.33	1682.22	2747.48	0	5014.25	6156.07	1329.7	5837.5	3385.81	1696.39	0	5079.47	0	10546.1	4066.92	8839.09	0	9293.71	0.0443588
	3.06_303.1069n	94682.9	119804	96929.1	122015	65793.4	66480.6	103431	112835	61494.9	124962	132884	66458.7	87875.1	141473	80012.7	133135	76222.2	144562	158406	134882	0.0444991
	4.94_215.1389m/z	13556.6	10076.4	8574.46	8575.67	8249.69	11531.5	9637.58	9046.11	5397.27	10674.6	7382.31	1309.93	6733.92	12255.7	8885.11	23364.8	8710.98	17039.9	6588.12	11305.3	0.0445828
	2.52_641.0880m/z	149646	173016	113421	144657	141587	39685.7	45139.1	46253.1	60077	37622.9	130671	147027	157619	220183	161149	31390.9	39323.7	80727.2	52035.5	93702.3	0.044707
	8.45_579.7714m/z	1370.62	8378.8	0	0	0	2712.66	5764.97	1959.8	0	7171.97	1972.27	0	2121.49	8034.85	0	5610.1	2745.15	1596.81	11555.4	11293.6	0.045025
	18.48_320.2564m/z	21062.6	86320.1	13358.4	38487.7	105652	25381.7	37753.8	21544.4	48210	2617.43	21963	44558.4	4458.04	34958.3	26937.9	28162.2	1159.76	632.946	3446.33	3118.51	0.0450469
	2.11_179.1287m/z	1.47415e+06	1.52457e+06	1.36621e+06	1.47385e+06	1.31534e+06	1.59993e+06	1.43759e+06	1.31358e+06	1.36257e+06	1.36729e+06	1.4211e+06	1.50577e+06	1.44591e+06	1.85088e+06	1.61778e+06	1.59033e+06	1.61552e+06	1.86856e+06	1.491e+06	1.5737e+06	0.0450849
	4.25_241.1553m/z	586957	403631	498755	443185	351023	337239	304371	374906	365286	377933	432250	461734	514414	499158	457302	593525	497207	552093	432352	475360	0.0455243
	2.48_147.9699n	6677.88	3671.98	10092.9	2409.54	11288	19765.6	6302.09	6500.19	17236.4	2231.48	6231.35	24980.2	13151.5	4507.05	11755.1	1399.71	6896.66	2770.77	3397.23	1224.74	0.0455379
	18.41_598.3864m/z	9858.23	36403.7	21874	3240.23	64112.4	3643.84	22858	27345.3	15095.7	3426.54	16275.4	13843.6	10072.2	3474.95	5709.81	19587.3	56782.6	14707.7	52588.7	36000.2	0.0456514
	4.48_384.5639m/z	0	0	0	0	0	0	0	0	0	0	3543.15	0	0	0	0	0	0	0	3645.27	6247.47	0.045687
	7.12_542.2729m/z	15445	7448.08	4777.65	6804.33	4359.96	0	2251.24	4387.36	0	7954.21	4257.3	6988.98	0	14379.2	3095.62	16443.1	6603.04	17545.6	2084.54	13305.9	0.0457668
	4.35_137.0460m/z	751015	754235	1.23402e+06	1.18594e+06	914171	1.41238e+06	1.15349e+06	1.55169e+06	1.31541e+06	1.20661e+06	1.05314e+06	959726	1.34863e+06	673365	1.33777e+06	1.33687e+06	1.6018e+06	1.31789e+06	1.21428e+06	1.49293e+06	0.0465499
	2.46_589.1908m/z	20261.1	15036.3	5177.03	28718.6	1543.86	2455.37	11130.3	10666.5	1409.33	23074.4	11305.1	146.695	4594.45	24156.9	3419.58	27342.2	2670.14	29297.9	16477.3	35249	0.0466768
	3.54_162.9332n	21186.4	13528.1	32475	7421.44	36469.5	50774.9	15909.3	14539	44040.9	26846.4	13453.1	46101.2	37801.9	15605.7	40932.1	7748.09	29645.4	12088.8	8374.88	7832.13	0.0467296
	3.43_519.2547m/z	6321.31	7243.6	5637.23	7269.82	2812.21	870.369	6852.88	5820.42	2382.23	6135.95	7524.55	1335.41	2882.39	6572.88	4849.66	11788.1	1448.38	6634.31	9981.72	10474.5	0.0469254
	19.33_276.2089n	3118.4	16077.7	4311.5	10198.3	11400.5	7773.89	10744.8	6361.98	8691.76	4135.69	6370.52	11810	5431.12	5253.97	5635.46	5362.21	1561.14	1585	5671.96	6417.41	0.0470009
	2.64_273.0510m/z	20850.2	19621.3	29122.1	30936.2	26567.1	34733.5	34758.6	28122.8	44128.4	40597.5	16206.6	18864.1	24837.3	13656.3	13114.8	20368.7	16557.5	16019.4	15456	17251.9	0.0471738
	7.90_422.0271m/z	17672.1	2205.98	19383.5	11280.9	11941.5	8870.43	0	2168.19	25688.2	3174.24	0	28851.3	19487.3	4025.02	12714.6	0	5742.26	2886.5	0	1169.98	0.0471835
	2.41_395.1772m/z	25517.1	13582.7	13877.6	16250.3	7870.67	6148.99	9116.49	17079.9	9043.48	13892.6	12154.3	7550.49	13684.3	20072.7	15650.1	17091.6	13649.7	28393.9	15602.8	21784.5	0.0474727
	3.15_147.9699n	6498.8	4492.62	12563	3587.44	13524.5	19100.8	6541.8	5823.83	15127.1	5217.06	8223.55	19754.6	14146.2	4756.57	13935.1	3461.85	8972.27	4412.34	3369.75	3586.53	0.0475215
	7.74_390.0549m/z	20448.5	4378.39	32329.7	21702.4	19575.3	17140.5	1294.43	1208.79	42213.1	3309.39	2497.64	45907.1	20302.8	4950.21	17832.3	892.966	7826	3103.72	0	2398.56	0.0475549
	15.45_414.2049n	480879	483097	388386	470252	743758	579713	622952	403161	476219	269164	379277	537917	260820	267497	293837	266394	307282	174962	413081	336775	0.0480397
	2.48_200.1520m/z	3.04819e+06	2.6758e+06	2.51368e+06	2.43549e+06	2.32121e+06	2.46396e+06	2.32513e+06	2.10799e+06	2.36847e+06	2.14857e+06	2.3376e+06	2.60772e+06	2.7947e+06	3.22904e+06	2.66334e+06	3.06219e+06	2.70619e+06	3.39226e+06	2.44136e+06	2.84573e+06	0.0481576
	5.58_207.0806m/z	3395.38	2947.84	2758.81	3701.31	1228.47	2069.2	931.329	1279.43	1428.81	2186.08	1406.47	1801.23	1616.33	3217.74	2285.01	1275.38	792.29	2402.53	579.348	1106.22	0.0483472
	2.52_232.0699n	338156	487496	451450	441437	514824	465209	493734	427563	510675	447355	485616	559040	540602	412994	441560	375919	319184	420741	442369	473168	0.048365
	4.78_130.4755m/z	3891.22	5102.06	19805.8	22341.7	22586.8	34222.7	34597.1	26937	23757.8	27601.4	24876	24972.3	24445.1	8206.71	10097.3	1330.39	10873.8	1783.48	23916	13887.8	0.0485365
	16.60_253.1802m/z	9694.85	10562.6	14302.6	15068.8	14488.8	17408.2	17102.2	15207.9	19185	14226.3	14427.3	15542.9	12454.2	14365.3	14048.1	11193.2	7132.86	15059.8	13351.9	12016.2	0.0487213
	3.10_414.1626m/z	8239.64	12527.5	5947.51	15176.3	5913.46	7004.48	6249.84	10067.5	6944.17	11456.8	8548.33	2568.02	6119.04	15051.1	7149.32	13713.6	6912.64	17345.5	11583.7	13282.4	0.0487274
	18.25_468.3084m/z	8282.78	28822.6	6104.44	5465.29	16078.8	9302.52	16079.2	26495	9658.81	6490.8	3990.19	2400.85	6891.72	3720.62	9961.53	21646.5	26158.7	10657.6	10784.4	27831.2	0.0487633
	2.80_201.1114m/z	1833.02	3426.98	1669.83	2395.22	1972.76	3035.36	2526.04	1816.09	2617.67	2110.48	2655.32	1629.99	2837.96	2354.87	2285.81	1809.55	1077.42	1809.42	2394.41	1851.26	0.0489368
	13.73_440.2774m/z	29658	44879.1	85855.6	44833.5	129091	22875.1	130117	136481	77533.5	92500.6	190818	75427.8	77642.2	17519.8	39564.3	22134.5	66571.6	14197.6	31212.4	20194.8	0.049317
	3.66_318.0153m/z	8252.18	7869.25	11446.2	4825.14	9683.03	16078.5	9490.51	5857.79	11225	9765.91	8576.49	15926.7	10492.2	8490.9	11889.3	8496.04	7363.06	8913.42	2711.73	6226.86	0.0493493
	3.80_349.1561m/z	15312.6	12655.4	11144.3	14899.9	6044.62	8335.61	9345.79	5558.58	5143.7	14684.5	13516.9	2886.89	5792.89	12262.3	13922.1	32061.7	13194.8	10094.9	12894.2	12767.5	0.0494328
	19.01_480.3349m/z	0	4029.32	4309.04	21233.8	4666.7	6205.96	10503.3	6723.38	11069.7	0	6709.14	4579.78	4652.08	0	2113.05	1664.67	15873.5	3498.77	42626.8	14684.8	0.0494539
	6.69_436.7705m/z	81750.6	34079.2	36058.1	34058	39675.4	47986.4	29982.6	33561.2	33222.9	32428.3	27625.9	21578.5	44317.9	69937	32495.9	24269.3	33774.3	29930.7	8046.9	22605.8	0.0494618
	6.29_384.7715m/z	8977.39	6612.16	2183.99	6574.95	2841.79	1760.19	3225.08	1978.41	8415.73	749.037	7918.87	15099.9	4048.47	2882.82	1731.34	14269.8	16087.2	14543.8	5882.88	0	0.0496714
	5.58_315.6819m/z	3262.63	0	4016.45	5073.26	2478.89	2120.64	0	1351.12	5713.82	1393.89	1859.44	4355.79	3732.38	4300.57	2706.96	1121.13	1892.24	2356.99	0	0	0.0497206
	3.08_377.1226m/z	0	1017.78	0	1343.92	0	0	747.557	961.868	0	1942.12	0	0	0	2341.21	0	1031.71	0	2430.19	1701.36	2196.74	0.049825
	7.58_428.1606m/z	9788.5	0	4508.24	6830.54	2800.68	2371.48	0	0	2396.01	0	0.0301942	8681.05	8079.84	1953.12	2180.12	0	0	0	0	0	0.0500819
	14.16_289.2615n	7182.37	15950.6	13053.3	21584	9895.03	12050.8	16076.7	15406	17209.1	18833.4	17446.4	17414.2	17008.2	7057.99	11053.1	1860.06	5444.27	5365.46	16862.2	15989.1	0.0501277
	5.81_253.1189m/z	68389.8	47266.9	36515.8	47157.8	28305.8	44611.5	33155.2	39865.9	26410.6	36432.7	43646.7	23927.1	26385.5	37600.4	34362.2	82462.6	36644.6	55405.6	36005.5	53137.5	0.0501697
	7.63_403.2549m/z	48170	55951.6	37421.4	33433.6	30291.6	30949.1	54908.8	84596.9	27877.8	75345	60649.4	31745.6	54497.4	95908.5	30117.6	66828.2	41038.4	86731.3	83487.9	87581	0.0502492
	4.78_529.2016m/z	67014	26330.2	40018.5	29936.1	46691.1	44943.7	12046.9	41425.7	42157	50020.7	67337.1	48841	42728.1	81222.2	36218.3	68927.8	34395.3	60042.6	69488.4	89317.4	0.0502599
	3.15_134.9615m/z	2472.23	2099.91	4309.74	1287.92	5428.8	8303.04	2678.34	2658.51	6008.7	2466.67	2973.96	8216.46	6368.07	2500.15	5885.1	1847.12	3760.93	1365.84	1355.74	1668.93	0.0503628
	4.60_617.3121m/z	114394	76697	10730.4	41473.6	13248.3	0	30383.9	53768.2	0	45132.5	64185.4	0	10637.5	260269	0	205346	11234.9	128327	91326.1	182207	0.0505845
	22.23_496.4221m/z	61544	42733.4	60455.2	22337.1	58050.2	7208.41	36242.7	23693.8	9766.52	33405.3	91132.3	19545	54570.5	8680.9	24495	7196.88	19638.2	0	21381.5	18848.9	0.0507601
	5.84_607.2073m/z	7891.65	27574.5	951.53	0	0	0	9630.59	8214.22	0	12669.5	13550.3	0	0	37774.4	0	52134.5	0	26867.7	15264.4	18273.2	0.0508079
	5.91_392.0334m/z	20495.3	7554.1	27895.1	21178.9	22641.8	26924.4	0	3895.03	39751.8	6242.23	4278.93	36090.7	22076.8	1500.87	28305	0	13610.1	7799.26	4514.2	0	0.0508441
	5.74_399.7585m/z	16497.8	9559.6	5367.41	7666.01	3899.74	7900.94	3244.01	3354.51	2372.93	6089.89	8.46408	6207.23	12.5645	10600.2	5646.48	3381.21	11.2657	3270.37	1991.7	76.598	0.0509215
	2.48_162.9564m/z	1012.97	399.064	4194.82	257.886	2534.72	6082.13	1082.16	1346.78	3619.79	152.812	611.672	7521.69	3548.18	999.331	4098.45	0	1388.67	0	178.069	0	0.0509396
	3.33_303.1568n	543025	368594	297949	465738	246157	238545	268608	266724	249039	309858	358271	245008	262741	539832	277089	667179	276759	662893	324181	405407	0.0509966
	10.01_331.2055m/z	240054	337571	149914	140337	112023	99469.3	82811.7	151830	87623.6	143722	43002.8	74929.9	168434	133494	344429	324952	90039	297213	120166	1.63301e+06	0.0511838
	7.56_400.1901m/z	28749.4	26454.1	17413.7	24702	13553.9	13900.4	27190	43275.8	17681.1	25143.6	20015.8	18181.2	27567.6	38398.4	23120	35680.4	26709.5	34836.8	25236.3	43094	0.0513417
	6.39_447.2371m/z	377266	212263	230539	162153	203057	126022	121621	181696	186419	237099	240692	185795	322046	420716	222649	402202	227501	411780	246736	313519	0.051383
	1.79_272.1716m/z	30077.4	49196.7	25828	29223.2	40846.8	55267.9	53217.8	36732.5	55237.7	46854.4	29272.1	21562.2	26475.8	23357.9	21919.5	15992.4	22497.5	32257.1	26420.9	22608	0.0516072
	2.48_134.9383n	8756.58	4359.17	17121.3	1717.67	16558.9	30359.8	6696.25	9287.01	23532.3	2718.46	6559.88	32559.8	20359.2	3642.72	15256.6	1040.2	9286.23	2852.83	3695.23	1651.26	0.0519281
	14.51_225.1973m/z	5403.56	4710.63	4154.98	2987.95	4133.74	8800.67	4812.08	3235.9	8847.18	5872.46	4417.86	4165.76	4496.24	4273.49	7988.64	3594.63	2787.63	3397.3	3076.76	4272.81	0.0520545
	2.36_170.0638m/z	9800.8	5029.71	5907.42	6920.5	6256.58	2695.44	3280.84	4065.62	4129.84	4671.02	6758.87	6061.58	6862.7	6401.37	5270.76	4351.47	3944.04	3630.93	3688.19	4059.05	0.0521349
	2.48_162.9332n	9381.62	5616.85	15112.2	2477.75	13797.5	24611.1	5842.07	9763.01	20253	2363.16	7047.2	30665.2	18583.2	4395.91	14625.1	1844.57	9314.44	4813.25	2843.14	2049.43	0.052212
	4.05_269.1246m/z	146952	108996	159428	123610	91538.9	98980.9	72404.2	100780	121593	124103	110903	77353.4	124804	159892	117268	187019	136662	229838	102383	108821	0.0522507
	3.64_528.1910m/z	121285	104802	42567	129785	24853.4	33388.5	74896.9	56217.3	15470.2	74509.5	100850	23080.9	38790.5	160462	38673.9	210458	60108	137732	82011.1	113939	0.052481
	2.09_288.2279m/z	9795.3	12047.8	10248.8	13871.5	9505.87	13319.4	12260.3	12805.1	10425.2	12614.1	7053.68	5138.28	6265.71	8309.04	4806.24	13294.4	13476	17804.8	10762	10240.2	0.0526775
	2.52_517.1387m/z	210402	464358	293673	401780	408122	429312	458248	316558	440369	374779	353469	379982	370249	300011	387402	290728	270702	287192	300007	372094	0.0527012
	7.92_441.1194m/z	13339.9	1221.33	23510.8	11424.5	13182.5	11885	0	0	35680.4	0	2183.72	31226.3	13927.1	3643.18	8143.96	1278	1750.59	0	0	0	0.0528792
	2.29_334.0097m/z	12796.7	2070.24	14159.7	712.86	15437.3	11630.2	3920.11	26685.2	10339.1	0	7243.3	19530.8	12025.2	3141.9	8906.6	1138.03	5818.84	5028.58	0	1928.35	0.0529236
	3.45_288.9883m/z	3182.04	818.83	4170.84	1653.73	3708.39	3000.56	900.097	1382.98	3209.21	3860.21	1559.15	3369.59	3508.97	1879.62	878.464	0	3727.4	0	612.072	1135.3	0.0531705
	7.47_304.2235m/z	43243.4	28687.3	29968.9	23273.1	25372.5	17073.8	18034.1	27926.5	20539.2	39647.4	36254.3	27827.4	35876.9	42310.3	18255.3	39152.3	30366.3	41822.1	37825.1	38563.5	0.0533552
	3.66_582.0651m/z	8616.5	13418	11798.9	11659.2	11520.4	14196	19710.3	8630.55	9926.29	26260.2	14632.6	10630	10678.1	12530.9	13378.6	9953.22	10448.1	7539.15	6937.72	9251.98	0.0534575
	3.52_552.1916n	477474	931414	491464	1.06301e+06	259555	232452	724328	724217	212547	248774	684606	293287	367291	890487	446341	890322	551920	992839	835514	797857	0.053639
	18.50_343.3325m/z	21188.1	56065	12707	17213.1	47441.6	13787.8	43618.6	19847.8	57138.7	6013.53	32316.9	46350.2	7384.22	15545.8	22226.1	13166.2	8791.63	7375.22	7100.37	19096.6	0.0536951
	2.02_98.9846m/z	3511.84	2593.88	3490.6	3141.52	2427.6	2576.72	2735.32	2923.27	3877.71	2761.54	2751.49	2742.26	3346.37	3655.71	2570.61	3624.77	3138.88	4327.6	3141.29	3302.27	0.0537039
	8.08_455.2499m/z	144425	86088	82190.2	78373.1	59976.3	64198.3	69159.1	64187.4	81587.6	80901.3	93860.5	83666.1	86894.8	163974	84315.3	131067	103298	154385	101332	99027	0.0538455
	6.96_377.1458m/z	56223	46156.6	42012.2	43690.6	45189.4	36355	32167.8	40882.8	39746.1	53455.5	44897.8	32597.7	47154.3	54936.4	38859.6	58620.6	44594.9	64618.5	44834	46972.2	0.0538475
	6.87_332.0665m/z	1095.56	2147.55	9285.54	6867.08	4822.08	5384.79	0	1255.45	11446.2	3379.15	0	6897.79	5880.64	2846.2	4714.52	0	3187.67	1578.64	0	1150.82	0.0538871
	18.90_388.1050n	848956	939329	1.37902e+06	1.43007e+06	1.48863e+06	2.06104e+06	1.5985e+06	1.45458e+06	1.90442e+06	1.31346e+06	1.60448e+06	1.66528e+06	1.41191e+06	1.35006e+06	1.60349e+06	1.001e+06	1.39649e+06	1.06533e+06	1.16084e+06	1.22047e+06	0.053949
	19.06_458.3214m/z	0	0	3992.97	15039	1871.37	6045.23	12813.3	7266.01	5158	0	0	0	0	1814.38	2780.38	1539.99	9706.7	4486.02	30050.4	9118.85	0.0539527
	2.73_553.0279m/z	15250.8	9945.29	14433.4	1643.67	20071.2	8323.9	6527.13	5599.38	16970.1	2251.85	7645.27	18248.9	17371.2	15075.2	19585.6	5995.03	11785.9	0	6619.86	3881.67	0.0539656
	15.95_373.3070m/z	0	0	0	0	0	0	0	0	45.9883	0	40.7235	0	0	0	0	0	1254.92	150.292	0	0	0.0542082
	18.64_109.1014m/z	764.806	4307.28	2883.98	3183.03	3039.19	3058.03	4669.41	3966.88	4003.29	3320.41	3508.77	4076.32	2571.78	1733.28	2900.2	2750.36	1896.97	1575.98	2428.95	2472.41	0.0543077
	14.19_186.2220m/z	47007.8	33674.8	37362.9	11576.9	32769	6164.47	12555.7	8950.79	2283.38	22947	34871.4	4957.38	28684.7	5233.35	2806.66	1700.66	4665.56	2288.58	8049.86	9495.49	0.054438
	18.81_590.4001m/z	1832.83	0	0	0	0	0	2601.85	0	3552.82	0	0	2745.81	0	0	0	0	3099.83	0	24007.7	2675.17	0.0545135
	22.80_618.5256n	1.09827e+06	1.10299e+06	1.23645e+06	708822	1.25504e+06	2.68587e+06	1.08524e+06	3.54137e+06	1.64421e+06	591727	1.18087e+06	324841	197994	1.58786e+06	1.03748e+06	243.326	316008	36458.6	1.06383e+06	808056	0.0545163
	15.42_259.1229m/z	0	0	568.886	553.683	566.021	0	907.84	0	878.81	1450.68	1400.55	622.651	0	713.786	1461.69	0	0	0	0	457.765	0.0545761
	5.91_279.1007m/z	20195.6	19104	20140.1	19229.1	18907.7	15141.6	14098.4	15324.7	21150.8	13505.8	21848	22179	18621.7	23739.8	19101	28313	23832.2	22755.5	15221.4	22489	0.0545901
	13.11_198.1861m/z	1766.77	2535.24	3399.6	1892.19	3646.75	2082.45	2771.64	2619.29	4163.09	3465.78	2057.06	4735.97	3320.87	1618.21	3114.92	2873.82	224.261	423.815	3130.07	2243.96	0.0547399
	5.47_676.2688n	83485.3	102100	0	21645.3	16723.8	0	55643.4	76523.1	0	49824.7	79241.4	0	0	134582	9084.2	253780	6635.8	60257.2	64583	141700	0.0548476
	3.94_292.1330m/z	204971	159450	124725	46684.2	83242.3	88254.6	156675	185951	148354	249735	168963	94515.6	142993	230759	90309.9	145333	143392	265307	275347	209681	0.0549001
	2.59_265.2128m/z	6399.99	21808.1	14088.7	14081.5	14506.5	17110.4	13027.7	9388.03	16001.7	12379.8	10325.2	17130.9	10762.8	11747.8	17292	8443.55	12145.5	9457.78	9690.53	10671.8	0.0549375
	17.72_535.3621m/z	0	0	0	0	3833.01	0	0	0	0	0	0	0	0	0	0	0	7627.72	0	3219.84	0	0.0550127
	3.03_274.9724m/z	30124.3	7208.61	30965.1	6387.23	18702.4	29267.1	10932.4	11514.3	25545	8994.68	13610.8	30874.3	30918.5	14007.6	21445.6	5964.34	19445.7	9783.05	8253.62	6803.89	0.0552438
	2.36_342.1753n	23901.4	15205.6	18747.5	20601.9	12873.1	13902.1	15080.5	22150.9	18101.7	21473.6	19228.1	18490.3	19422.1	16426	25601.5	19765	22203.8	23834.5	23971.6	21538.4	0.0553184
	4.16_290.1112n	75352.4	64211	57557.5	65820.4	46867.1	46192.9	60043.5	61842.9	42610.3	66359.1	61833.5	35033.1	70403.9	80754.4	54459.5	65611.6	60447.5	86247.6	77175.8	70522.3	0.0553204
	17.61_184.0731m/z	542492	872745	907393	395915	1.46476e+06	524669	1.15579e+06	1.43951e+06	1.22586e+06	844697	991626	916181	972920	483147	712920	775111	1.93902e+06	675839	1.75925e+06	1.43053e+06	0.0555269
	2.89_274.1512m/z	448193	402536	372229	436721	288856	276844	318393	319765	289216	364756	337718	250277	346991	508621	319269	493566	378524	520987	380130	366660	0.0555549
	4.14_371.2259m/z	19928.2	16755.2	11796.6	18707.4	12550.2	17749.4	23564.3	34259.9	12975.2	24397	31741.4	15417.9	14561.1	16514.1	14131.5	19628.6	14572.8	30124.6	47001.7	27899.4	0.0556583
	3.40_426.0706m/z	827.05	0	6522.7	0	2947.52	1941.17	0	0	3790.98	7217.23	0	4771.04	2342.7	1850.04	1316.61	0	0	0	0	0	0.0557317
	12.10_232.1913m/z	2847.54	5194.98	3571.57	7598.32	3395.65	6381.2	3811.38	3649.28	4069.03	3530	3663.46	5900.03	1327.89	1407.88	6961.91	6655.36	4942.92	4063.91	5154.08	11921.8	0.0559064
	8.80_740.6340m/z	14918.7	23616.9	3474.44	6360.74	15213.9	9489.33	0	0	7996.12	3733.76	0	5678.7	8935.67	0	6897.67	3750.45	0	0	0	0	0.0559872
	1.60_342.9227n	88570	25011.1	104323	71914	60689.3	58327.6	62671.5	99221.4	86872.4	93250.3	35992.2	60300.6	60913.2	73879.4	69631.5	114531	87524.5	100339	71693.1	86810.7	0.0561178
	2.62_122.0273m/z	14338.1	9046.18	17192.7	15713.3	12800.3	16027.4	13179.7	16737	23180.6	21871.3	4799.7	6322.03	5762.96	5570.95	5463.38	9206.56	5966.98	7651.8	5471.23	5758.59	0.0562468
	18.90_223.0635m/z	120133	140752	191195	206269	208870	298783	213451	191895	274961	180159	217057	242389	185882	193784	225210	135409	192672	157483	161184	167715	0.056294
	1.95_158.1279m/z	10415.8	5715.09	6054.1	9211.71	7761.28	6857.23	8394.2	6169.91	8876.99	6728.51	7467.38	7453.49	8077.67	6705.52	7308.13	6488.82	7220.96	5867.48	6181.94	5825.02	0.0563375
	2.96_135.9456m/z	3337.74	1274.92	3292.1	467.873	3206.33	4298.74	2005.94	1307.53	4658.53	1109.94	2249.9	4895.99	4273.41	1307.55	3429.35	389.561	3081.27	774.528	1161	1100.73	0.0564167
	4.03_461.2361m/z	28264.7	23313.6	18722.4	25611.6	15458.2	14336.9	13339	16978.5	19328.1	15551.2	14479.6	5147.52	20194.9	27786.9	16661.3	2553.17	22916.6	20322.8	5159.27	3307.17	0.0567191
	7.30_510.2539n	74379.7	36444.3	25761.3	13330.9	16904.2	18315.8	36588.1	33677.4	15906.2	52083.7	59827.4	20645.7	31960.3	124777	18114.6	122987	27036.5	85700.7	62449.8	58385.5	0.0567228
	2.34_143.1067m/z	2531.66	2996.7	4130.49	5032.57	3989.63	5790.84	5216.41	4695.9	5863.74	5040.47	5062.59	5952.52	5051.77	3585.91	5037.19	2827.86	3912.24	3188.36	4509.52	3877.81	0.0569231
	2.39_233.9822m/z	23024.5	3466.21	15777.6	3823.02	10735.1	13596.2	4730.62	9763.88	17129.1	3687.68	5628.56	16882.8	17455.5	6330.33	16951.3	5441.51	8345.03	4079.88	4088.2	4346.56	0.0570404
	5.88_132.0805m/z	3289.11	1797.73	2530.55	906.646	2149.43	1708.87	2666.61	2465.76	3162.26	3647.17	1326.26	2302.81	2341.61	3434.18	955.42	4082.32	3642.13	2570.77	1799.28	4209.19	0.0570732
	4.90_569.2067m/z	30744.8	14384.7	20188.5	0	0	0	19091.2	14563.3	11495.6	0	24904.8	13612.5	27246.1	85907.8	25167.7	22375.3	33998.4	69078.2	54162	26143	0.0571029
	18.97_502.3484m/z	1191.73	0	0	22756.9	2095.08	1858.16	12457.5	2948.32	4124.33	0	0	0	0	2725.02	0	2978.31	5732.55	0	43127.2	17250.9	0.0571154
	4.73_245.1138m/z	14964.5	11035.1	18937.9	14469	11826.5	20533.6	6617.77	21769.3	18495.3	16002.2	19305	20209.8	21285.4	27738.8	6058.41	20998.5	18964.5	27178.1	25435.9	19365.8	0.0572024
	3.43_290.1707m/z	53598.5	39526.2	42142.6	42679.9	27060.6	23469.3	27560.3	30646.8	22916.4	25522.1	33669.4	28328.5	36638.5	64422.4	31264.9	59560	35400.4	58132.3	40609.2	43072	0.057401
	3.54_107.9509m/z	489.583	206.979	699.448	0	1063.44	800.645	168.168	75.2616	1163.67	670.782	334.995	1201.79	834.993	178.428	881.196	0	780.075	82.1841	0	0	0.0574366
	2.27_118.1230m/z	1126.48	1050.86	1467.13	1352.05	1249.85	894.129	412.299	348.479	488.928	246.632	630.159	1179.08	734.14	506.923	1031.12	482.901	735.327	392.348	594.733	129.523	0.0574439
	5.33_586.2537m/z	35732.8	3317.02	0	0	0	0	3554.1	0	0	8647.2	0	0	0	7913.42	0	41216.2	0	8404.92	9854.17	18040.7	0.0577248
	3.31_191.1070m/z	2220.21	2935.44	3817.46	3223.41	3363.08	4751.7	4856.55	4037	3380.78	4294.62	3535.07	4029.75	3260.16	2761.68	3818.3	3103.58	3536.88	4972.95	4622.99	6595.06	0.0578047
	4.16_134.9383n	11069.3	5624.28	13625.3	10614.8	11639.4	22859.3	267.362	3471.39	13726	3430.04	2242.99	19791.4	13460.7	8598.66	23949.6	3222.99	11978.3	1996.52	1689.09	283.484	0.0578168
	6.55_453.1433m/z	0	0	0	0	0	0	0	0	0	1676.85	0	0	0	0	0	3151.68	0	0	1372.14	0	0.0579215
	3.98_321.1765m/z	12007.9	22307	24149	33735.9	39619	48329	17670.3	23128.7	21820.5	32567	29387.7	30755.6	31861.6	22950.4	36945.1	1514.42	32519.3	16040.8	27057.5	13093.8	0.0579258
	3.77_716.0200n	209992	139282	242308	115201	267662	316567	157519	72274.7	341137	93099.5	90266	291956	242364	137655	235963	106265	193166	116515	48114.8	96196.3	0.0581889
	17.35_398.3264m/z	5082.11	4181.58	2673.75	0	9517.83	0	2329.76	4313.01	2885.95	2807.93	1094.3	3139.61	1467.79	1058.93	2060.69	5839.96	11283.5	0	4090.58	8105.84	0.0581889
	18.90_224.0369n	3360.21	2660.6	5898.84	3583.25	5618.19	9574.86	5839.54	5549.32	6218.7	5142.41	6438.7	5983.82	5257.29	5378.36	6022.37	2908.97	6101.23	3502.86	2738.6	4210.01	0.0582474
	4.09_535.1892m/z	8082.88	19243.6	12694.4	14398.6	22244.1	9651.7	9727.66	15649.3	20142.4	3927.47	27764.7	12907.6	17175.6	25108.9	21824.8	16971.1	22340.3	25320.5	21506.8	26324.1	0.0583883
	11.11_215.1891n	53990.4	36200.7	28002	40718.5	20633.3	44979.7	21789.4	37732.6	37814.7	29417.4	42656.1	29604.2	30866.3	25177.9	66625.3	73714	45745.6	36920.3	27877.3	75929.4	0.0584357
	2.46_485.2326n	51407.6	37540.4	21676.5	42469.5	14682.2	4781.31	13026.9	30357.8	6423.64	21664.1	26618.6	6881.6	21150.7	62442.4	15350.6	48449.9	18308.2	91203	30014	41443	0.0585311
	6.69_543.2636m/z	5594.72	2494.9	0	2853.55	954.202	0	2645.01	9813.84	0	8177.12	4215.31	0	0	28539	4989.71	34426.5	0	23446.4	4251.88	9822.94	0.0585908
	2.39_163.0716m/z	26179.1	19555.5	28815.4	22484.9	21180.9	24182.1	22900.3	25127.2	23171.3	21383.2	26604.2	28622.3	26132.3	23921.9	26910.9	19360.3	20605.8	22603	23414.9	23064.2	0.0586774
	9.39_290.1955m/z	3715.54	1088.09	3234.23	7303.85	0	1198.03	4372.45	669.821	4674.85	1867.83	4519.7	5067.65	5954.73	4264.57	5835.75	6736.49	7034.17	5058.79	5315.54	4190.8	0.05877
	11.85_289.2485m/z	41122.1	46402	54146.8	59421.6	41310.8	67360.3	78853.6	66221.2	40541.5	85276.1	63960.8	38760.4	61282.3	36834.9	100968	67240.1	76132.9	47371.9	77974.7	178363	0.0589438
	5.40_622.2456m/z	19338.2	19720.7	27317.3	11587.6	25849.2	25351.7	12789.6	23063	16295.3	28613.3	6223.48	9790.65	14925.7	17834.7	15266	25543	25896.2	38537.4	15955.6	22391.4	0.05896
	1.60_518.9718m/z	28782.5	49343.9	13544.4	11791	19981	53654	75383	29083.6	52087.9	58908.7	0	25033.3	0	13115.4	36593.6	74770.1	62039.5	47360.1	37636.7	44097.8	0.0589679
	18.67_506.3607m/z	66300.1	168757	63098	37846.2	267327	33309.9	83496	100535	68543.7	41924	44243.7	53365.3	36038.1	33370.5	59267.8	109475	228999	80492.8	126612	161960	0.0591377
	2.48_113.9640m/z	3861.15	3989.93	5365.48	4530.02	6065.17	7706.52	5573.37	6004.85	7978.39	4585.79	5036.82	8756.93	6074.44	2767.58	6190.93	2881.79	4504.91	3360.1	5430.1	4128.25	0.0593336
	14.12_538.3507m/z	15065.2	34085.1	44362.2	24308.7	33599.1	12970.5	39060.8	68038.7	24383.3	12033.5	52943.9	25793.8	25311.6	29612.2	24779	12634.1	90374.9	23343.3	73155.4	63019.5	0.059498
	5.63_371.2291m/z	64298.9	26342.1	25870.1	25530.4	29128.2	27495.1	22053.4	23170.2	27002	26351.4	28998	21864.7	26737.7	55395.3	41934.1	49002.7	48914.4	70236.6	30910.1	28862	0.0596244
	4.09_297.1084m/z	7404.33	5472.18	6972.05	5141.19	6383.7	6342.09	4812.5	9370.88	7928.78	9071.8	5228.84	5420.97	7321.79	6438.05	6041.68	8495.06	6406.82	10234.3	6782.8	8609.7	0.059751
	17.17_548.3611m/z	291996	515478	383859	129259	818819	123999	625224	738749	401172	211356	488095	473472	427756	175859	364326	369158	837158	284182	1.01892e+06	777860	0.0599177
	18.00_452.3222m/z	61497.6	90943.8	298990	281101	335950	379705	366310	264985	458086	326651	331338	463485	373660	100750	292844	36723.3	200411	65674.7	298551	246051	0.0599839
	5.60_118.0866m/z	116662	92283.9	116989	118225	101920	123801	105804	95220.7	102303	112164	107628	113443	117250	100172	124344	97176.7	109021	117955	86886.8	77935.5	0.0600659
	3.80_332.1476m/z	10237.4	8662.38	4412.8	7158.86	4537.79	3564.58	5170.43	5448.98	6998.05	6676.27	6922.84	3625.2	4634.64	9095.23	1334.23	9190.71	7354.55	7317.98	8347.89	8299.18	0.0601098
	15.06_425.2541n	17428	49631.9	17103.5	16111.1	32320.7	22623.6	58044.6	61707.6	27062.1	15099.8	16494.6	22017.6	17869.4	11023.5	34359.6	31000.1	42877.4	34055.8	52024.6	59149.3	0.0606112
	6.43_264.1487n	43246.2	21105.7	28005.8	28106.1	24384.6	24160.6	14531.4	17520.4	23164.4	30214.4	22688.1	32444.1	31809.7	31288.9	25043.4	45574.5	34535.1	47000	24528	22919	0.0606232
	5.45_425.1628m/z	22686.5	39092.7	17101.4	23225.2	15214.1	2548.6	22870.5	30524.7	2439.88	26946	33227.5	13619.4	12633.3	40949.8	10523.6	62254.1	11489.9	24018.9	34516.1	44045	0.0607858
	6.11_144.0653m/z	31710.2	14778.1	17952.7	15399.5	16872.8	19741.9	17075.5	18518	15987.9	25679.3	14919	15038.5	20496.6	18868.8	17132.8	31109.9	20276.3	27358.3	16898.2	22673	0.0610019
	1.49_306.2488m/z	21512.9	14398.9	30736.9	36738.4	24041.7	22468	40377.9	33839.1	42507.5	58291.5	41024.2	28045.7	32283.9	16092.9	21514.9	17887.1	22467.4	9208.21	26765.7	22626.1	0.0610198
	4.14_220.0821m/z	69830	36330.2	48760.4	52620.1	42725.1	49961.1	38886.7	45726.9	50279	43217.4	33044.8	42818.7	43989.6	52364.3	43916.4	55084.9	54618.1	77553.8	40996	53883.2	0.0612341
	2.34_436.1677m/z	10166.2	5019.65	9020.71	9561.41	8183.38	4203.21	4724.79	3878.8	7041.49	6853.44	6870.76	7623.92	6631.97	5516.07	4024.76	4023.67	5508.82	4553.58	4159.26	5439.2	0.0612872
	5.72_304.1501m/z	22004.7	13655.6	12422.3	11354	11094.9	8002.54	13341.1	9246.27	9772.74	11460.7	15216.7	12610.2	16592.6	18711.9	13288	17544.3	11900.9	19620.4	14296.8	22483.3	0.0614073
	3.38_358.1221m/z	3198.3	9109.02	4091.42	10272	2097.15	2285.81	7593.32	7350.34	3174.96	5629.93	7611.21	928.579	3916.05	8719.17	3359.24	10623.5	4076.35	8577.05	8717.4	9035.93	0.0614447
	5.51_347.1687n	118652	104684	79018.9	85060.9	71885	63125.4	80331.4	114944	64291.2	84342.4	89119.2	73392.5	69120.7	102288	64613	100259	42344.8	75463.2	49090	53585.3	0.0615345
	4.73_417.2709m/z	66928.5	55092.3	53552.1	39369.4	22405.8	44263.1	46506.3	56543.1	74106.9	58299.1	46593.5	60855.7	52301.5	94253	39555	103329	49320.1	97099.3	59417.1	57837.4	0.0616614
	5.63_378.1344m/z	24021	8291.69	10962.2	9131.51	7636.85	11484.9	6909.33	11428.6	15483	9500	14526.4	12077.7	12193.4	21057.2	10239.1	19576.6	17630.8	27644.9	11147.8	12542.3	0.0620516
	1.49_268.8406m/z	18746.8	9286.42	38356.8	29184.8	20521.2	20223.8	19442.6	29188.1	21780.9	25660	40223.1	31671.5	35648.4	21238.8	25964.3	11773	21159.9	23405.7	18958.6	14131	0.0622892
	4.07_317.1225n	151414	125769	169879	102928	106005	72425	97207.5	112987	144111	120060	136563	86529.4	162769	166607	115575	163870	147572	231754	120890	131256	0.0623067
	11.73_163.0387m/z	19109.4	35106.3	34001.8	34660.8	30671.2	28447.3	24998.1	33786	32983.9	26999.4	70062.4	37177.8	29783.8	30026.3	42983.9	23782.3	25029	22878.6	23972.8	22959.4	0.0623847
	2.64_299.0554m/z	4580.8	2436.74	4678.06	5869.29	6899.57	5482	6695.67	10830.9	11977.9	12587	1510.7	2484.81	2177.53	0	976.932	1922.09	1711.15	1714.94	760.362	2265.03	0.0624571
	3.54_303.8841m/z	4996.69	362.428	6261.11	0	7527.64	12449.2	483.76	590.636	13858.1	10398.5	986.03	9858.38	9959.63	650.178	7233.23	0	5182.47	492.436	0	0	0.0627945
	3.01_269.0746m/z	15639.5	37107.6	12814.2	41421.7	7836.85	5819.25	19200.6	17292.5	5643.4	21920.1	41634.3	6429.17	16421.2	39911.8	13024.3	39837	18673.7	29971.1	41017.7	35397.7	0.0628721
	1.58_257.1028n	4.47434e+07	4.00897e+07	6.8379e+07	5.43789e+07	5.3028e+07	3.96815e+07	40052737	3.8334e+07	5.02012e+07	4.86646e+07	4.682e+07	5.77169e+07	7.37163e+07	4.97944e+07	7.20394e+07	3.18187e+07	3.47468e+07	4.59462e+07	4.42326e+07	4.72283e+07	0.063062
	1.79_427.2654m/z	10123.5	13414.2	9911.49	7925.83	9674.81	8129.17	8866.85	8195.73	11416.3	12243.4	1812.09	0	2292.71	4447.91	8972.07	1671.02	3939.84	8509.94	4419.37	1507.24	0.0631093
	5.01_511.2413m/z	0	0	0	0	0	0	0	0	0	0	3974.43	0	0	7614.76	0	0	0	0	6820.92	21913.6	0.063313
	3.71_326.1459m/z	174087	121980	111702	143693	81525	83089.7	102691	99866.6	102791	127499	144672	103750	111809	170516	95951.1	170930	121245	208975	123239	126754	0.0633326
	4.07_437.1340m/z	105351	117758	144165	114834	104417	63658.4	56914.4	99615.4	104056	103616	127101	93685.2	113702	149019	91092.2	140300	113835	183499	112615	113496	0.063607
	5.33_486.1922n	40522.7	21175.8	0	6499.95	6558.87	3668.49	8964.89	3879.89	3728.41	11620.2	14256.7	5539.24	11967.9	26806.4	0	43028.1	13525.5	39653.6	9603.57	12513.2	0.063613
	6.71_389.1796n	522994	443434	400433	528231	443846	399274	518982	621492	349489	577510	542799	531154	448692	608662	371260	305693	385220	401637	425287	498295	0.0639805
	22.20_540.4487m/z	90340.6	49145.7	85902.5	20990.5	72903	3762.33	41076.1	16428.9	2440.91	46195.6	91019.9	4183.45	42941.8	7231.2	22196.8	1781.59	11862.7	0	19433	18308	0.0640839
	21.10_311.2946m/z	11836.1	9876.87	16160.4	19838.5	17115.9	32980.8	22386.7	25432.2	20749.5	24416.4	20247.4	25771.3	18088.5	13175	27044.8	11510.1	20404.3	9967.26	17676.9	12079.1	0.0641501
	4.03_258.1444m/z	25718.6	26443.2	27236.9	29064	19684	21522.1	19543.8	17795.7	19502.5	21528.1	20309.4	15853.5	20351.5	32954.8	26218.2	34839.7	24461.4	44664.6	18660.2	24610	0.0641599
	5.17_508.2753m/z	104264	57759.8	49295.3	34727	40174.8	48168.7	60276	41330.8	25678.6	51338.8	37541.4	26712.1	59947.6	71544.2	35126	70842.3	83970.7	100607	38137.6	60516	0.0643112
	7.28_493.2769m/z	8318.71	12017.9	6251.4	0	2097.55	2888.98	8534.53	5815.8	1446.41	6397.87	5665.15	2166.38	2257.65	15208	0	16093.6	3262.56	13273.7	7053.64	9844.59	0.0643798
	18.90_332.0966n	290617	327853	460532	486132	518622	740929	526652	489340	686217	441328	548337	588111	457957	457366	563633	319110	484020	369863	396035	416547	0.0644141
	2.48_134.9614m/z	5746.01	2252.09	11269.1	1537.05	9898.42	16905.4	4408.7	4796.22	13479.4	2157.43	4025.37	18526.2	12183.3	3557.04	10974.1	1586.28	8295.93	1749.18	1505.94	1462.13	0.0644637
	4.05_164.0475n	1.32822e+06	598277	1.24336e+06	645042	676719	725135	554719	678325	889987	1.2087e+06	507499	597102	977839	1.15683e+06	907817	1.45153e+06	1.13615e+06	1.24713e+06	725888	1.06808e+06	0.0646758
	15.06_263.2365m/z	954.18	1087.33	3561.42	4002.79	2731.85	2686.36	862.08	4850.11	4388.01	731.976	1852.66	4811.27	2018.33	1297.79	1735.28	559.326	741.42	0	2345.68	1843.06	0.0647295
	8.91_362.2534m/z	892.85	0	0	0	0	0	0	0	0	0	0	0	0	0	1252.43	0	0	4525.54	68382.3	0	0.0647448
	18.62_156.1383m/z	1434.47	5127.54	1173.1	1146.33	2068.25	981.687	2131.57	877.505	1516.94	0	710.781	1162.97	0	695.086	1685.74	451.983	341.795	0	334.876	345.128	0.0649099
	2.89_655.1148m/z	3890.95	5863.83	2892.29	1444.38	2967.21	0	0	1614.9	0	0	1649.62	0	1566.35	3653.75	2448.55	0	0	1307.18	0	0	0.065104
	19.10_562.3872m/z	19086.7	40557.7	12973.8	4970.25	59908.3	3049.27	28993.5	50087.3	27662.3	3930.01	22871.9	24235.1	5062.35	13456.1	3277.92	34494.7	46568.4	20313	42852.2	46218.5	0.0653582
	21.29_438.3762m/z	25522.6	27827.3	21171.2	19898.3	27627	7081.12	23635.8	13898.1	6367.12	8975.64	21708.5	11652.5	7724.84	7674.25	9222.46	3551.29	16434.3	8959.34	6499.22	6359.64	0.0654594
	19.47_549.3797n	2.21114e+06	5.16426e+06	2.35769e+06	1.17761e+06	6.63178e+06	1.98585e+06	3.93985e+06	5.23859e+06	3.70106e+06	1.92965e+06	2.50823e+06	2.88285e+06	2.62271e+06	1.84617e+06	2.55063e+06	3.76077e+06	4.66379e+06	3.95288e+06	4.70832e+06	5.50075e+06	0.065511
	3.10_459.1700m/z	0	4484.19	0	5616.07	0	0	995.229	1603.1	0	4386.74	980.23	0	0	4927.74	0	7369.67	0	4925.48	3079.35	3824.64	0.0655318
	1.54_168.9635m/z	5542.41	13268.6	4161.02	9495.05	8168.42	5894.09	1621.83	0	5425.65	7185.28	3037.02	6579.14	1717.3	5428.01	7389.32	10282.7	15124.4	10864.8	5237.09	4931.57	0.0656606
	5.81_144.0653m/z	3086.96	2829.72	2976.36	2839.58	2215.89	2584.68	2064.86	1926.91	1982.36	2201.1	1666.88	2912.15	2040.7	2927.05	1975.57	3379.94	2483.43	2659.32	2966.52	2865.09	0.0657094
	2.73_313.1146m/z	69002.8	57282	58034.6	56269.7	59555.6	51282.3	51941.8	63996.3	54202	44753.9	46507.9	51584.9	70142.7	79422.4	53920.6	67802.3	69175.8	65846.1	65046.5	63582	0.0658064
	15.61_541.3165n	947192	1.26367e+06	1.13933e+06	369162	1.81338e+06	351416	1.50338e+06	2.29417e+06	1.06508e+06	683871	1.30531e+06	1.10955e+06	1.22469e+06	533220	1.12953e+06	945336	2.33912e+06	817193	2.58573e+06	1.89905e+06	0.0658937
	15.50_517.3167n	171316	289209	256657	72675.1	337717	78468.7	520794	623383	296939	140747	227614	231577	178131	83849.3	130715	178170	576409	153946	748289	491881	0.0659526
	18.90_298.0549n	57890.3	74282.9	107800	108662	113463	179086	129669	104687	149006	108952	119796	131644	102516	100590	117191	66445.3	108289	82329	87723.1	92057.2	0.0660105
	5.93_157.0761m/z	4088.31	2650.41	4067.84	2125.07	4105.32	2248.42	3973.31	3616.54	5565.91	5353.26	2112.06	2616.88	4069.16	4539.66	5046.23	4254.31	5415.25	5878.27	3181.1	5864.35	0.0660802
	6.20_208.1306n	65761.4	53674.7	52496.4	77883.9	47372.3	110352	46414.1	66122.2	37212.2	62796.6	41543.8	36198.1	69875.8	64245.4	71210.3	79569.9	74539.1	141434	57213.3	64576.6	0.0661698
	15.54_311.2464n	3277.36	1216.87	3265.45	1087.85	1537.67	208.091	975.284	77.5226	43.0873	166.403	211.19	1274.69	1164.86	2135.08	1572.88	625.575	290.527	94.732	203.581	162.329	0.0663566
	3.20_189.1235m/z	46657	43630.7	28774.9	50854.8	24712.1	27422.7	37517.1	32847.5	22941.8	40402.5	22261.3	18053.6	20141.5	40214.9	25163.4	70939.3	28350.5	55716.6	28432.3	40848.9	0.0664189
	12.93_185.1540m/z	19951.2	11232.8	29321	35497.2	30762.2	42834.6	36226.3	34611.1	44040.3	37426.6	42815.7	41198.1	37307.1	19455.7	36944.8	13389	23735.8	7675.19	39783.8	29443	0.0664409
	14.60_339.2989n	6667.63	3319.64	0	0	3233.43	0	3487.95	2444.59	3895.3	4772.19	3450.35	1867.96	0	859.808	24574.7	10994.6	8089.83	3285.04	3608.8	180938	0.0667528
	16.11_371.2406m/z	1000.06	0	0	0	0	0	0	0	0	0	0	0	0	960.579	0	20077	0	1576.63	0	0	0.0670557
	20.19_468.3896m/z	98088.3	90443.7	129135	52546.7	104703	49895.8	73073.8	54385.7	58596.8	87843.7	215540	91968.4	137916	45713.2	125119	49739.5	55450.8	20804.8	75815.8	64294.5	0.0671081
	2.02_211.1066n	18896.2	29653.6	23318.3	25546.9	18216.2	24023.9	23782.2	21314.2	27334.8	17665.6	17728	19049.7	18336.3	25563.9	18599.8	26430.1	24546.8	26724.4	25111.1	24433.9	0.0679287
	6.52_699.3668m/z	126875	150728	107705	120443	102295	92064.5	87575.5	132865	78300.2	107123	89513.6	84248.6	123063	234445	121198	156397	116978	268149	119126	149391	0.0679361
	3.50_275.1392m/z	6422.8	7643.74	6277.87	8146.76	5705.15	6170.89	6058.99	5202.78	6421.72	7950.66	7863.52	7878.73	8054.03	8712.44	8245.18	6781.99	6266.53	7303.32	5040.8	4586.91	0.0680122
	7.12_245.0971m/z	11945.4	8838.97	6987.94	5849.4	8709.17	5773.08	7242.57	7852.97	7479.65	10121.5	8309.13	5960.75	6232.99	8839.53	5524.98	11145.5	7433.45	10118.8	9303.55	9172	0.0680163
	8.82_771.7397m/z	3890.5	7250.52	0	5644.98	3051.73	5139.93	0	11523.7	6438.51	3748.98	0	0	3310.31	6077.42	0	0	0	0	0	3274.29	0.0681425
	2.99_113.9648n	5820.93	1842.58	4772.09	1353.72	4830.19	7904.65	2688.09	2601.41	7101.08	1557.5	2931.03	8752.04	6207.08	2302.36	5404.04	955.413	4582.6	1471.68	2064.65	1764.31	0.068183
	3.75_386.1803n	65013.3	53499.4	50351.8	79225.5	61557.6	59612.1	79043.4	33959.7	60364.6	42304.9	37974	47898.6	60823.1	56949.5	59314.3	42505	45734.1	44364.7	26894.9	59652.8	0.0681996
	4.21_278.1710m/z	52147.1	73857.3	112557	130968	92508.3	136172	97134	107669	98727.2	100621	131643	137283	125123	76573	153518	38891.7	117261	53129.3	117507	64553.9	0.0682399
	13.75_272.2228m/z	15803.7	11274.9	8911.41	13187.1	7952.5	12510.6	10027.8	14913.8	8847.82	13020	13839.5	8439.89	10689.2	9725.76	22131.3	13219.2	16116.2	11451.6	12269.1	42992.1	0.0682759
	5.49_345.2132m/z	43310.1	54106.2	77921.7	71977.7	68882.3	64017.4	71997.3	94514.6	66550.2	64067.9	89533.8	86844.1	90551.6	49744.7	68695.3	43551.8	46815.3	57203.1	65887.7	68963.6	0.0687186
	6.73_402.0720m/z	11954.6	5856.75	11690.5	10648.5	6989.15	13362.2	2563.97	2296.81	12256.6	1242.11	0	15161.9	6717.39	6743.83	8644.54	0	7378.06	4556.65	1199.51	3598.11	0.0687652
	2.25_250.1397m/z	13286.7	30795.9	53395.6	45551.6	49288.1	69970.1	59602.5	77465.2	55825.8	51443.5	84915.5	79502.2	59008.2	28850.9	66753	11551.9	42868.1	17510.4	60551.6	42915.6	0.06877
	4.25_328.0907m/z	8945.73	10046.5	6689.44	7000.38	1637.9	1615.15	3761.09	6130.66	4269.06	14997.5	5044.95	3433.28	4230.9	6050.78	4102.65	29091.4	5978.65	10431.4	9963.08	2510.68	0.0688095
	17.52_144.9820m/z	4883.11	7969.1	14437	17299	12880.5	22363.3	11239.1	8067.01	13559.4	8899.42	8451.16	12469.7	17798.3	11114	18220.6	7534.53	14042.1	6421.81	5621.06	7207.61	0.0691289
	15.84_415.2118m/z	21826.2	25673.2	20090.6	58153.4	80567.6	67419.8	39474.5	30407.9	21231.5	22113.3	76564.2	93469.4	32062.5	15984.6	20957	15194.5	14092.6	6695.85	29336.7	26183.3	0.0691702
	4.19_145.9298m/z	702.883	489.977	1878.22	0	1716.53	1981.96	0	0	1875.82	0	0	1914.03	376.084	0	2374.42	309.086	0	0	0	0	0.0696741
	7.65_521.2277m/z	27702.2	17450.6	22669.6	16791.6	16714	19730.2	11553	17625.6	12371.1	25418	16375.3	13296.6	13501.2	26918.5	12218.3	25107.2	20251.5	31235.3	22299.5	17835.9	0.0699029
	2.71_668.0835m/z	56844.8	20306.4	73992.8	40884.1	82926.9	62972.8	50298.1	45667.8	101485	53646.9	51896.3	54411.8	72365.4	35893.2	39212.7	35424.9	44720	24247.3	46720.1	38205.1	0.0699322
	3.50_547.1851m/z	270928	352052	179287	415296	95872.2	64621.6	245903	258211	68726.2	86545.5	219729	94425.6	136593	469729	168178	484043	193016	441927	261238	291844	0.0701142
	3.01_335.0175n	34604.1	8074.7	28791	7431.64	15680.2	25745.1	17581.6	16742	27941.9	7578.81	25253.3	28746.1	35796.3	22816.2	19554.6	8350.19	14954.8	12555.1	16753.4	13503.2	0.0701682
	14.05_465.2861n	354915	482311	609967	259601	652810	291383	763366	1.19512e+06	727728	577853	658792	516722	490831	262717	453949	430616	1.2356e+06	404399	1.09197e+06	994956	0.0702057
	3.01_246.9774m/z	21297.1	6254.4	21793.1	3413.66	15018.9	24995.7	8136.88	9997.28	21843.8	5630.35	12275.7	26897.4	29511.7	11773	19610.2	5207.54	16978.5	8491.87	5720.64	4435.23	0.0702268
	4.41_439.1941m/z	30798.2	23661.9	20709.8	8962.55	9074.68	8838.13	12398.5	7780.96	14819.5	14674.6	19787.4	8630.75	9986.68	25175.8	9814.88	5353.73	2826.54	7932.64	12695.3	12664.3	0.0703452
	14.83_304.2852m/z	5441.57	1433.93	0	1511.3	2901.05	0	4970.27	6852.42	3098.81	5701.81	0	0	0	862.255	3721.72	2225.91	9342.54	0	4256.33	156301	0.0705464
	22.30_346.3083n	35595.7	40407.3	38894.7	13199	49915.9	7895.24	23660.7	25972.3	12007.7	28482.6	62786	4588.89	21711.5	10600.4	9491.29	12093.5	18050.7	0	9230.31	12804.6	0.0707399
	21.54_366.3738m/z	0	4.19414	0	0	0	100.278	5290.49	4.94726	0	0	4654.38	0	0	0	118.497	0	0	0	318335	14449.3	0.0708027
	5.28_567.2290m/z	38199	24987.5	17286.8	26473.4	32444.3	16137.2	0	20257	13464.2	19588.8	17318.3	22516.6	23661.7	33475.1	31666.2	23727.2	28014.9	52639.5	22391.4	36526.5	0.0708028
	5.42_362.1251n	30661.4	24418.8	25048	19457	17461	11383.3	25884	26056.9	14957.8	30770.6	32083.5	11775.1	15667.4	30928.5	14190.3	50038.4	10237	28485.3	24264.5	48323	0.0708317
	17.26_385.2629m/z	4991.12	0	2336.67	1904.08	3352.87	3673.56	6824.77	2428.12	2916.85	1534.92	111804	5621.1	2334.69	703.858	3399.37	0	10116.1	5369.25	67210.4	960845	0.0708543
	2.48_113.9647n	5398.54	3134.24	9306.84	1124.87	7660.17	13851.2	3476.36	4114.62	12232.8	1112.93	3479.26	17241.4	10850.5	2771.97	8648.81	1292.48	5625.41	2364.79	2151.38	1426.75	0.0708815
	3.15_144.9226n	3228.77	2482.48	5388.86	1267.76	7464.26	10794.2	3263.25	2933.9	8038.45	2059.75	3225.66	9961.76	8385.75	2817.31	7019.07	2100.45	5305.36	1175.36	1448.71	1926.57	0.0709578
	17.01_398.2343n	34167.3	18076.8	47223.8	49047.4	45599.7	52352.2	55422.6	61080.2	58840.2	41803.9	47133.8	42849.8	52719	20598.9	46367.2	28840.9	22007.4	45068.1	43653.7	25256.5	0.0712544
	20.19_576.4017m/z	31479.8	54684.7	21687.4	272.324	83470.8	3058.01	36459.2	72799.1	23597.5	11620.7	30412.2	18170.3	12590	14258.4	15767.3	53093.5	82923	26499	37936.1	60444.9	0.0713832
	1.60_218.0403n	126833	122663	111707	96878.7	92584.4	151273	188974	111294	160455	183343	107199	107161	120084	125055	139980	169337	163760	152906	128801	168243	0.0716912
	5.81_130.9669m/z	4079.8	1872.83	8505.97	6179.79	5710.21	8484.65	1409.75	1598.23	8856.02	256.552	693.677	9759.87	6954.72	2149.43	7568.18	1139.75	4879.1	1205.35	1758.35	513.998	0.0717664
	20.94_333.3015m/z	2332.89	2075.71	1415.61	27.1704	7651.33	0	1970.76	5819.25	1552.93	2236.6	2012.27	4579.68	0	0	2626.06	85.2375	0	95.9399	0	1470.77	0.0717718
	5.74_311.1715m/z	217853	108921	92169.6	89165.1	88346.6	76980.5	115503	108718	85193.6	143021	118972	92679.3	90797.6	189377	78924.8	194462	103865	188726	121387	158671	0.071861
	8.29_189.1235m/z	2035.19	2373.12	856.556	1476.87	1957.35	896.09	795.124	1261.68	1188.62	1455.47	1552.55	1058.95	848.521	2201.82	1528.96	1240.22	0	537.143	1162.91	1547.55	0.0719159
	4.19_96.9614m/z	4729.67	1861.13	5682.06	4037.72	4621.02	7282.92	883.761	1648.85	4890.15	911.224	817.477	5518.68	5025	1971.78	6974.11	1792	4384.28	1349.68	413.817	555.426	0.0719332
	2.80_300.1919m/z	10545.9	3545.09	3079.58	3930.25	4979.42	1760.9	3238.8	4343.52	3418.97	4471.38	4175.4	2205.93	5153.54	7125.41	4940.12	9002.7	3398.39	9507.9	4236.25	7430.45	0.0719959
	9.44_109.1013m/z	6679.79	8849.42	11442.6	13583.6	11530.6	11934.3	10270.5	9353.68	11278.5	9310.59	11591.1	11383.5	12248.2	10314.4	11961.1	8736.82	10429.5	10652.8	7618.97	8493.71	0.0720441
	3.15_135.9456m/z	2736.82	1884.6	4878.26	1443.91	6262.57	9975.13	3290.22	2715.83	7287.54	2320.75	3218.3	9078.07	7105.7	2813.18	6310.73	1598.3	4782.23	1539.35	1684.61	1865.84	0.072185
	3.24_374.2688n	26559.5	29571.6	27329.7	37127	32806	41659.6	40978.3	33634.3	38250.1	37111.5	41511.3	39915.6	33286.8	33374	37622.4	24562.7	32339.6	30671.2	32410.6	33808.9	0.0722027
	15.65_267.1962m/z	1903.14	0	1478.46	957.104	0	1538.01	2555.03	3703.26	2662.91	2637.49	3726.57	1528.89	1071.25	22.2813	1603.56	615.185	766.844	4.21099	982.935	780.058	0.0722995
	7.69_443.2494m/z	24496.7	19998.2	15363.9	14343.9	15895.3	10252.8	11679.8	13231.3	7506.54	16738	16349.2	13038.8	14625.5	23894.4	8276.34	12166.5	2873.46	14766.3	10410.6	11150	0.0723038
	18.32_464.3143m/z	97935.5	262493	115945	92328.7	404011	168139	246133	342939	163007	170385	81408.6	67446.2	85939.2	72548.9	149023	262339	399515	173407	196853	301417	0.0726525
	5.93_375.0304m/z	5521.67	8570.85	16155.6	9166.66	5307.27	12337.4	9747.49	13337	10958.2	15554.4	21222.5	15855.2	12777.6	6218.32	10468.3	15035.6	17733.1	12677.6	19518.2	13254.1	0.0727786
	3.87_301.0965m/z	26582.9	16755.5	17577.4	19693.6	14350.6	11301	9488.54	13745.6	7239.5	15705.5	8951.25	6858.68	9771.96	28956.2	10730.2	36615	15091.7	26258.5	13144.1	17885.1	0.0728642
	6.06_395.1957m/z	35903	27097.6	19341.7	19845.7	15057.5	15827.5	23162.7	30179.3	12729.2	31347.1	34837.4	16917.2	31036.8	58930.9	20956.5	45566.7	26203.6	52555.6	30730.5	32975.3	0.0729141
	2.92_139.0501m/z	11771.5	5343.71	4148.06	5963.92	2966.87	4236.71	5934.4	1982.39	5223.94	7241.14	6132.57	4989.51	10327.3	6522.02	6901.47	9473.32	6214.45	6987.69	14569.3	6284.75	0.0731647
	21.15_346.2745m/z	1205.68	1677.26	0	0	2149.36	0	1811.39	0	0	0	1909.96	1071.07	1840.87	0	0	0	0	0	0	0	0.0732275
	6.41_244.1550m/z	103096	34365.6	53808.4	43762.3	49014.4	46768.5	41826.2	55542.7	57996.4	64452.6	48847.6	51039.2	76911.5	79088.6	53726.8	76316.3	65803.6	93715.6	61615.9	70324.8	0.0733573
	16.09_481.3174n	130205	214037	160541	52479.3	302464	40210.6	243684	220160	157119	91428.6	193828	129802	206123	111014	134441	145953	297074	103319	312324	333233	0.073515
	1.51_322.7136m/z	4092.57	0	13604.5	9225.25	6152.04	7722.16	6826.34	5760.86	17084	19253.5	15698.4	9212.16	9464.65	5588.56	5528.58	0	5283.84	4524.86	9225.67	1758.28	0.0735345
	7.58_337.1399m/z	23851.4	17429.4	13593.7	19202.2	11354.9	8474.27	10972.7	16758.2	10821.5	14014	14266	11706.9	14679.7	19092.7	8475.39	20335.2	13264.4	26103.2	16415.7	17249.5	0.0735779
	3.17_176.9720m/z	8910.81	6374.53	16408.2	4425.03	16901.9	26747	8911.93	7631.78	22098.4	7361.56	8173.85	26294.7	18611.8	7587.27	20778.7	3671.46	15405.6	5628.84	4943.65	4443.09	0.0736503
	5.63_612.1773n	2.36152e+06	1.34865e+06	913676	1.37564e+06	1.10602e+06	1.05813e+06	1.49987e+06	1.71265e+06	1.12063e+06	2.0784e+06	2.23414e+06	1.07971e+06	1.5393e+06	2.03505e+06	1.56558e+06	2.33591e+06	1.65412e+06	2.40218e+06	1.77073e+06	1.68345e+06	0.0738654
	5.97_660.2515m/z	0	18427.7	0	9639.88	6046.47	0	0	11639.5	0	8704.69	11253.9	0	0	13799.9	0	17091.2	3542.59	3577.61	13105.3	23302.2	0.07399
	9.60_438.0541m/z	6035.08	0	10499.4	7015	5325.35	10726.9	0	0	16946.2	0	0	9917.73	6873.81	1328.6	0	0	1718.94	0	0	0	0.0745536
	7.99_707.8254m/z	28095.7	50860.7	15258.1	28820.9	31283.8	31548.6	20246.6	5869.05	21487.8	11566.5	14915.2	28737.4	21623.9	44216.5	37491.4	37120.1	44639.1	42504.5	33817.8	27468.9	0.0748588
	20.05_600.4691m/z	85739.6	50231.7	71659.3	37704.3	61775.7	7237.84	38084.6	13004.8	13920.3	25342	78144	34376	72061.7	9858.07	79085.7	5897.99	35088.9	2656.57	35120.7	21934.4	0.0749744
	3.15_181.9754n	1286.69	1275.59	3227.62	239.243	2703.91	4838.29	589.161	940.769	4642.42	716.112	1465.23	5646.88	3672.46	603.706	2716.23	0	2731.41	377.265	0	389.595	0.0750914
	4.12_279.6775m/z	20913.4	19738.8	15846.1	9752.78	15282.5	21156.1	8011.46	3262.27	9598.81	9483.11	7408.96	7415.4	5505.75	10954.6	7385.23	7050.08	8508.11	7660.37	1285.34	7202.49	0.0751722
	3.08_218.0907n	182394	184894	130875	217130	86401.5	86954.8	133524	154299	100906	218742	169859	77264.6	117385	203308	108278	244309	108582	240809	186274	189485	0.075255
	7.26_706.3541m/z	23314.2	77194.3	50400.1	45194.3	47643.7	44359.4	23383.5	40043.9	23559.8	13505.3	51948.3	56931.6	49587.7	118836	65195.9	79405	72561.7	116570	54252.9	48033.6	0.0754165
	4.16_114.9718m/z	5741.41	3563	6996.27	6269.66	5660.41	10398.9	661.364	1574.72	5294.97	1787.19	1905.79	8697.31	6179	5381.37	10566.5	1787.26	7075.03	2739.68	166.803	457.296	0.0756967
	5.17_96.9614m/z	2486.98	828.988	4119.43	2034.28	3470.23	4719.71	611.421	329.103	4292.04	214.153	0	4246.68	4039.28	782.994	3155.91	0	1858.46	1079.33	869.289	268.742	0.075704
	2.62_233.0359n	2.30978e+06	1.36676e+06	2.44373e+06	2.16688e+06	1.76308e+06	2.342e+06	1.83459e+06	2.41857e+06	3.26309e+06	3.11603e+06	691608	890880	911633	861832	763530	1.43247e+06	947168	1.2282e+06	823750	883086	0.075949
	5.91_146.0626m/z	70282.7	49434	53039.9	48425.9	46209.9	46030.4	47539.5	45869.3	53461	54030.9	56245.8	57340	57321.1	68205.1	53966.5	74378	55353.7	65397.6	48753	64401.8	0.0761154
	5.42_349.2077m/z	23118.5	38205	36442	36076.7	37290	34812.8	43073.9	40366.3	33586.5	59950.7	56631.6	42901.1	37357.3	29108.2	39394.1	15942.5	21738.9	31657.8	33576.1	45633.7	0.0763067
	16.69_502.2934m/z	32021.1	78299.2	33835.8	14408.6	91842.1	33360.1	65798.3	88444.5	48181.5	28477.6	27391.1	32380.6	23632.1	15782.9	55320.8	61434.9	100537	45485	57704.1	77663.3	0.0764336
	1.97_112.0585m/z	135.715	138.218	108.815	239.799	0	0	201.265	59.1147	89.5793	0	0	280.069	266.622	160.802	196.325	55.6319	0	126.113	0	0	0.0764979
	5.19_340.1465m/z	0	1801.77	0	0	0	0	0	0	0	1715.92	0	0	0	3458.19	0	5656.66	0	4439.38	0	0	0.0766753
	1.97_273.2044m/z	8014.6	16350.8	6138.58	13796.4	8184.51	13126.5	11420.6	3983.4	10134.4	6440.78	2659.35	5128.32	3426	7216.6	5332.42	4231.15	6740.69	3332.09	3143.47	5240.15	0.0769639
	5.42_116.0710m/z	169492	105060	115494	112826	102308	114036	103663	108751	105952	115445	131211	115043	117836	127379	122835	154888	113926	167444	109282	134774	0.0773389
	6.96_627.2846m/z	2769.98	15275.1	0	8751.75	5728	7891.4	6794.97	11720.6	0	5887.93	11060.3	0	3294.6	9871.21	3222.72	7168.6	5962.75	8267.52	14418.6	18126.1	0.0775005
	4.92_203.1391m/z	4163.12	1109.69	2708.23	0	0	0	2569.16	2888.81	4008.29	4677.49	1746.92	1848.56	3685.49	5119.11	0	0	2196.56	9201.83	5452.4	5799.51	0.0778125
	7.10_381.2130m/z	5629.7	11721.8	4290.45	3931.05	5200.93	1463.81	2207.36	6925.69	1348.78	8381.12	4546.29	5099.93	5760.12	7618.19	4657.63	7162.41	4179.88	7688.25	8223.67	12309.5	0.0780294
	1.60_104.1074m/z	4.22575e+06	3.895e+06	6.24704e+06	4.34419e+06	4.7254e+06	2.68655e+06	2.80502e+06	1.93425e+06	2.53409e+06	5.0326e+06	3.02742e+06	4.15788e+06	5.36024e+06	4.50741e+06	5.66634e+06	2.74512e+06	2.18667e+06	3.24679e+06	3.04205e+06	3.66548e+06	0.0781744
	2.18_363.1877m/z	83535.1	103805	86492.4	80207.6	80160.5	57873.8	64446.5	86494.5	67764.2	56546.1	105766	90317.6	87001.8	128366	105024	49018.6	62424.4	85731.6	67156.6	74405.1	0.0781849
	13.25_342.2273m/z	1019.13	0	0	34.5679	0	179.567	0	54.0123	0	31.991	0	113.937	117.617	340.668	871.013	1160.69	103.54	0	40998.9	18.3794	0.0783884
	5.42_315.1896n	26876.7	22451.6	29848.6	29032.7	23660.4	20922.4	23776.4	18740	18362.3	33708.7	33390.9	25515.1	24756.7	25896.1	25592.4	31775.4	20525.7	38662	25863.3	36658.7	0.0786035
	3.54_279.8606n	0	0	2229.17	0	2901.54	6031.26	0	0	4478.4	3786.9	0	1989.44	2886.67	0	2722.07	0	561.632	0	0	0	0.0786599
	4.05_118.0421n	298527	140371	290368	147929	158577	175956	130565	160924	241014	317583	124549	135382	210335	259096	212512	329492	250016	295621	178672	257245	0.0789358
	15.17_487.2822m/z	15499.7	15475.6	13805.8	1946.18	19513.2	0	21708.4	11640.5	5851.35	2868.78	16383.9	12317.9	12467.7	11262.4	10112.7	20501.7	18716.9	5661.2	25270.4	18318.9	0.0791285
	6.46_481.1414m/z	17110.9	10472.1	13561.7	8868.63	7818.26	2463.78	2013.72	6725.27	0	9076.91	7653.16	8015.83	13179.7	18039.1	7488.33	19983.6	9223.51	17493.1	13356	8681.11	0.079188
	3.01_339.1273m/z	20046.2	26332.2	10809.2	27860.4	6384.68	5103.23	22359.1	16759.3	7628.42	24590.4	29201.8	3997.33	13238.6	31326.5	8430.18	25235.8	12042.1	25787.1	36734.4	30465.7	0.0794205
	4.78_445.2396m/z	145052	43769.5	40844.9	64525.2	33709.2	46345.9	44771.6	34645.7	86336.3	64607.3	69960	60813.8	30940.4	138512	17737.1	191550	45059.4	105750	72990.4	92687.7	0.0794706
	1.60_369.0257m/z	52202.8	56580.7	20884.8	52991.4	31050.2	50400.7	58582.9	13450.6	26112.2	30184.3	8115.39	27417.1	0	29660.7	41070.2	78670.2	63969.1	45698.7	27703.2	40037.8	0.0795162
	2.46_531.1778n	146155	189842	69258.5	200105	49626.4	21090.3	89370.6	91073.4	33847.2	155011	112793	28448.8	51486.1	210678	39450.7	174961	60082.7	241796	131900	209375	0.079637
	5.40_397.1693m/z	3913.75	18815.9	2651.32	5334.14	4160.27	0	7941.54	11259.7	0	13661.7	15022.1	0	0	14739.2	2175.96	23303.8	3109.82	15781.7	10236	12827.5	0.0797311
	4.05_204.0636m/z	19131.9	18943.9	14210.4	15841	9281.15	13726.9	9649.38	9822.42	12201.3	19794.6	7538.08	6464.82	9731.37	25300.8	16499.6	51040.2	26990.4	16706.2	11553.9	8165.15	0.0799392
	6.50_343.0939m/z	0	1318.64	0	0	0	0	1819.49	5836.26	0	6484.04	5783.36	1281.31	0	4562.51	0	5618.85	0	1111.54	7435.64	8494.75	0.0799439
	2.78_326.1808n	20230.9	12695.1	20449.9	20901.4	19570.7	17547.2	17223.9	23579.2	16354.1	24494.8	22585.2	16865	26727.4	17158.3	19259.7	18831.2	26447.6	17646.8	27910.1	26482.5	0.0802471
	1.70_137.0710m/z	502169	292078	682900	713811	698688	327947	197445	198542	425098	279442	289423	322348	438897	322559	383016	303694	335458	222895	205663	216330	0.0802799
	4.44_261.1448m/z	69714.6	75389.2	51521.1	41966.9	50865	62077	48178.8	50434	48498.4	48338.6	45028.4	40132.2	48982	64996.5	52396.5	71683.9	43942.8	68308.8	65317.8	66522.3	0.0804767
	19.86_466.3302m/z	146523	346038	151463	132280	365940	317280	403161	419692	194013	220372	100518	134562	85221.7	121621	250700	372929	412710	248108	219496	407539	0.0805064
	2.96_148.9773m/z	2062.89	543.442	1769.4	339.419	2370.31	3127.93	504.596	1401.58	3693.31	160.384	918.596	4527.58	2922.76	439.443	2488.29	152.465	984.08	675.557	656.185	856.415	0.0805748
	17.86_437.2907n	299847	587129	256135	200990	680829	626280	739296	836057	440062	538267	197875	231748	231784	167384	353125	551209	720293	515878	512432	827665	0.0805847
	16.67_507.3328n	2.92339e+06	4.95243e+06	3.96067e+06	1.32187e+06	8.27058e+06	1.30218e+06	5.55201e+06	7.59175e+06	4.22936e+06	2.50011e+06	3.54554e+06	3.55647e+06	3.53419e+06	1.67346e+06	3.26271e+06	3.94511e+06	7.48824e+06	3.08746e+06	7.26785e+06	7.5198e+06	0.0806055
	13.41_167.1428m/z	3667.52	5508.59	7166.11	5596.11	8117.38	8313.6	10029.6	9164.49	9768.25	7681.77	8659.04	8612.33	8800.18	2073.5	7808.77	2772.08	1613.31	3556.58	9288.96	7655.85	0.0806244
	2.41_314.7048m/z	2865.53	6567.34	4132.18	1653.56	4383.89	6141.77	3284.42	1140.33	2901.48	2620.01	1580.69	2407.06	3113.89	5082.12	2711.75	729.521	978.342	2480.9	1788.71	3625.34	0.0808253
	11.60_188.2009m/z	438.236	518.464	941.111	2530.43	0	0	2708.88	2199.42	2549.25	868.722	1711.63	454.501	571.147	0	0	789.597	976.953	823.242	1948.35	34518.4	0.0809414
	4.32_256.1655m/z	3807.06	11805.5	5312.25	4649.08	6273.41	3232.65	4090.41	2093.79	4872.31	5433.48	2600.87	2706.51	3133.08	4619.23	4264.72	4113.84	0	4604.61	2107.34	1507.73	0.0810127
	3.33_462.1464m/z	79477.7	126756	123888	144375	132464	193353	221175	163755	145873	194532	165733	147465	149199	111450	135448	121251	99071.9	93158.9	135145	139825	0.0810417
	7.30_244.1424n	790746	512153	558782	469815	439659	461505	558787	534355	424050	622434	694364	551215	641103	848178	469236	828015	540610	727016	714523	634089	0.0812443
	3.73_221.0930m/z	3277.98	1263.3	1668.43	2377.74	1181.23	1159.65	668.683	926.954	1977.65	874.934	702.719	1246.04	1622.63	3835.83	1117.17	3713.31	1884.34	3187.56	760.221	3170.32	0.0812654
	5.19_453.2819m/z	33515.8	21557.9	18142.7	6261.04	13363.4	6972.43	20249.2	10344.4	9763.58	8673.34	15061.5	11478.6	11963.1	28166.3	10913.1	21848.2	24283.2	32607.7	14856.5	18240	0.0816971
	5.03_120.0897m/z	0	357.687	0	305.08	128.85	0	352.212	260.264	463.71	129.597	191.347	376.057	0	0	0	218.713	453.865	326.183	523.844	130.461	0.0817166
	7.81_276.1268m/z	50678.9	36607.6	20311.5	17157.7	15536.6	10819.5	5759.56	9581.69	8553.49	14806.1	5000.74	5988.05	16080.2	41203.9	58120.7	73246.3	18208.4	36299.1	22862	41658.4	0.0818639
	18.90_166.0475n	47296.5	55744.1	73286.5	76601.3	82945.1	114045	83674.9	76755.7	109460	68115.7	91220.9	93428.4	79961.7	72254.6	88140.4	51482.5	77692.2	60657.2	70443.2	66892.8	0.0818975
	6.00_132.1021m/z	2754.24	1612.39	1264.09	1843.66	1343.94	2011.7	3188.24	2066.99	1522.07	1765.26	2116.02	3081.25	3942.72	3140.21	985.497	2459	1182.21	2729.3	4954.13	4570.34	0.0821123
	5.63_104.0602m/z	122.375	160.2	132.465	0	226.618	0	0	242.174	0	0	116.724	156.019	0	94.7369	172.813	243.568	321.292	157.026	0	211.347	0.0821604
	9.16_361.2465n	1046.93	0	0	0	653.213	0	0	0	0	0	188.458	798.669	0	0	0	1412.32	0	0	411593	0	0.0821687
	2.02_401.9850n	209339	203359	192445	223281	137158	159816	184708	187175	189168	222238	149289	127998	155018	192877	127120	143409	183172	227830	274378	235225	0.0821779
	21.49_575.5025m/z	2982.25	2689.66	7328.1	5087.64	24434.4	3027.45	26974.7	8621.65	9156.51	49475.2	5621.72	27995.3	24633.5	2720.48	5404.52	0	7870.79	2611.47	0	0	0.0824854
	3.75_260.1606m/z	724818	532669	428427	620262	353108	325974	378907	340060	445081	425236	470231	413739	476736	679222	414841	716798	529873	763335	390792	551298	0.0825708
	6.48_288.1322n	86819.2	48846.3	51325.4	44506.2	37532.1	31649.8	47417.3	79486.5	32265.3	73582.7	51643	41518.1	63766	73535.2	42052.6	95796.8	37588.7	85628.9	66036.4	72173.9	0.0826276
	1.72_223.0637m/z	6342.34	8168.47	11747.9	10689.5	14195.8	18192.9	18141.5	10285.7	16177.3	13404.3	15749.3	13126.1	15376.4	10762.5	15982.9	5695.49	10618.1	5643.17	13457	13535.4	0.0826531
	1.81_566.8880m/z	0	0	0	0	0	0	0	0	0	0	0	0	0	0	0	0	0	2452.81	0	0	0.0827608
	3.84_606.2247m/z	0	0	0	0	0	0	0	0	0	0	0	0	0	0	0	0	0	0	2860.63	0	0.0827608
	4.46_619.2903m/z	0	0	0	0	0	0	0	0	0	0	0	0	0	0	0	0	0	0	0	4953.57	0.0827608
	5.35_347.1613m/z	0	0	0	0	0	0	0	0	0	0	0	0	0	0	0	0	0	932.294	0	0	0.0827608
	6.55_671.3209m/z	0	0	0	0	0	0	0	0	0	0	0	0	0	0	0	0	0	0	0	2387.7	0.0827608
	8.73_533.3227m/z	0	0	0	0	0	0	0	0	0	0	0	0	0	0	0	1.56234	0	0	0	0	0.0827608
	9.16_407.3110m/z	0	0	0	0	0	0	0	0	0	0	0	0	0	0	0	0	0	0	108334	0	0.0827608
	11.25_268.0963m/z	0	0	0	0	0	0	0	0	0	0	0	0	0	0	0	648.642	0	0	0	0	0.0827608
	12.01_571.5320m/z	0	0	0	0	0	0	0	0	0	0	0	0	0	0	0	0	0	6669.26	0	0	0.0827608
	14.09_453.2284m/z	0	0	0	0	0	0	0	0	0	0	0	0	0	0	0	0	322.861	0	0	0	0.0827608
	15.22_312.2539m/z	0	0	0	0	0	0	0	0	0	0	0	0	0	0	0	0	0	0	526.166	0	0.0827608
	18.76_612.4145m/z	0	0	0	0	0	0	0	0	0	0	0	0	0	0	0	0	0	0	5814.14	0	0.0827608
	19.59_381.2903m/z	0	0	0	0	0	0	0	0	0	0	0	0	0	0	0	0	0	0	0	3.8098	0.0827608
	21.74_464.3609m/z	0	0	0	0	0	0	0	0	0	0	0	0	0	0	0	0	0	2129.79	0	0	0.0827608
	22.27_571.4291m/z	0	0	0	0	0	0	0	0	0	0	0	0	0	0	0	0	0	1472.56	0	0	0.0827608
	22.62_505.3923m/z	0	0	0	0	0	0	0	0	0	0	0	0	0	0	0	0	0	0	0	25.2615	0.0827608
	20.78_535.4963n	0	0	0	0	0	0	0	1060.15	0	0	0	0	0	0	0	1.40191e+06	0	0	0	0	0.0828322
	17.06_504.3096m/z	3644.44	10510.3	3175.5	0	16123.8	0	18726.3	12101.1	8464.11	7734.39	4652.96	5053.64	4076.14	0	2635.73	10447.7	17840.6	7443.62	6512.51	16938.3	0.0829226
	9.53_186.1482m/z	352.343	314.927	1734.04	4407.49	752.125	2989.5	2150.59	2296.63	637.203	1143.05	1447.63	714.257	436.022	391.599	588.779	2332.07	3950.12	1705.98	1297.48	2953.12	0.0830565
	3.52_234.9779m/z	2944.64	651.279	3231.58	0	4632.7	3123.72	1553.88	818.771	5126.53	2428.26	924.082	5988.51	3825.64	1497.68	3410.43	500.693	3462.63	1073.57	0	350.44	0.0834955
	5.01_385.2194m/z	756957	501413	470856	421425	444905	384062	433152	394914	300790	521483	489506	372719	389748	625664	368405	597554	449311	738322	520909	519796	0.083531
	16.30_318.2411m/z	1656.77	5478.3	2894.46	3291.38	4725.22	1449.45	5344.35	1669.38	4967.4	2444.27	1629.41	5502.45	1572.16	4287.37	7172.94	4894.09	2908.65	0	0	1145.09	0.0835343
	16.00_254.2474m/z	775.456	2538.36	593.031	1844.95	2574.58	692.499	783.505	0	1007.95	0	0	794.549	0	528.248	857.108	740.282	0	0	0	0.518992	0.0836539
	3.75_506.2466m/z	98653.1	68400.5	28889.1	79146.7	10094.9	2031.45	27903.7	41850.7	24635.3	51670.4	75503.7	26221.2	24723.7	104120	19702.9	97020.4	38343.3	111900	58268.1	71721.4	0.0837498
	9.37_437.2197n	162762	89934	149154	106864	137117	77643.2	77828	123344	114911	140679	92592.8	104088	126964	163968	86140.6	155511	125280	173612	147712	115566	0.0837839
	3.52_545.1702m/z	141630	245258	106018	261315	51273.4	58657.9	184945	139048	49424.9	82357.5	174434	66709.7	85999.3	232181	102071	266206	122393	235937	156851	207581	0.0839212
	7.19_432.2809m/z	18904.5	15432.5	16336.7	24776	18884	16897.9	20961.5	13477.5	14338.7	20914.5	24569.3	15295.6	30456	35847.2	32309.7	26023.3	27039.4	30162.1	36650	18904.4	0.0839316
	13.68_300.2177m/z	15952.8	18938.4	15935.7	16503.5	17753.3	15195	24690.2	16513.9	12888	20474.1	23085.7	13366.6	21311.7	19329	23238.6	15995.1	24079.5	23039.3	24480.4	21105	0.0840107
	19.26_478.3237m/z	0	0	0	0	0	0	5239.33	1981.15	2805.39	7628.45	2107.94	0	0	0	0	0	12970.3	0	1242.11	8760.84	0.084089
	1.88_427.0299n	707431	1.13479e+06	906622	1.26126e+06	983104	803750	942175	1.13591e+06	1.14326e+06	1.3618e+06	769590	624083	689354	991339	676607	974260	1.00165e+06	1.41273e+06	1.39585e+06	1.00485e+06	0.0842436
	1.60_105.1107m/z	221990	208243	324361	231754	250875	141942	142544	104422	134198	266657	156610	222935	286242	242427	297117	144010	117834	173307	163115	195842	0.0848519
	9.16_344.2443m/z	0	231.982	664.123	0	0	405.154	374.92	0	0	341.192	0	0	319.662	0	781.172	256.307	0	255.704	53261.2	0	0.0849748
	7.07_234.1603n	38472.7	35064.9	25187.4	26310	24622.8	20597.5	20438.1	30883.7	19290.9	38001.1	27985.4	30172.1	26374.4	44424.9	22867.3	37310.1	22811.9	46249	31330.2	43091.7	0.0850129
	2.29_229.6889m/z	8744.22	15477	5988.62	12306.5	9325.45	11290.5	7884.94	4756.44	7127.76	5475.28	4649.83	6228.26	5387.26	8034.64	5305.13	5779.01	6571.54	6030.54	4654.89	2910.38	0.0854148
	1.47_371.8378n	36597.3	14327.9	50738.6	44771.6	45114.4	29906.6	21441.5	60211.3	49661.9	40324.3	56341.9	45876.3	49307.7	32508.6	50923.3	35725.6	61475.3	57080.1	64139.7	49670.4	0.0855323
	19.79_490.3158m/z	0	0	0	0	0	0	0	0	0	1894.02	0	0	0	0	0	0	0	0	66351.3	0	0.0856244
	6.73_149.0640m/z	3441.44	2000	2253.83	2732.84	2402.45	1095.94	1196.94	2106.47	1180.6	1449.58	1938.93	2819.73	2656.57	3833.44	1382.98	2976.67	2075.16	3791.14	2291.28	3519.07	0.0859381
	5.81_165.0917m/z	3706.38	2294.23	2974.71	3405.31	1885.32	3734.54	1240.71	2352.92	4375.66	3169.92	3710.99	3581.8	2255.49	841.694	2947.9	4995.05	2716.95	1955.87	3795.02	6401.04	0.0860002
	15.70_387.2865m/z	3974.32	10164.6	1410.84	2783.43	8144.47	1659.27	7535.9	8102.69	1440.28	1712.39	1114.76	2868.17	0	3248.05	5017.91	3986.01	13881.4	4857.27	5834.79	6780.04	0.0860216
	6.75_403.1410n	887311	560271	514239	565447	551520	523816	437599	626113	462492	575745	597437	570976	551865	880745	471404	723058	575896	799928	563152	892432	0.0860441
	7.21_583.7683m/z	6344.9	26283.5	9384.49	11328.4	12407.8	13926.9	10468.4	1784.21	7687.2	4737.03	8306.32	12167.1	2435.1	24889.6	23889	13346.7	20556	25160.6	9014.67	26668	0.0864325
	5.54_525.2195m/z	180446	134999	88641.2	148724	127631	91566.2	162883	187605	93284.4	121906	155354	135475	187780	206371	124942	194645	119953	234414	174750	170371	0.0864563
	6.69_223.1526m/z	13464.6	10264.7	8168.42	11693.4	7776.2	18889.2	10657.2	11599.7	8185.91	8370.7	8346.6	5555.98	11901.3	10306.7	13635.9	16380.1	13916.7	23840	9592.95	8293.04	0.086512
	11.73_322.1857m/z	14613.8	13028.5	17364.3	15737.4	20053.3	20922.8	15935.9	14324.5	15151.3	20423.2	14101.7	23917.3	15305.8	15596.3	32850.3	13689.1	14709.1	13602	14549.6	11854.9	0.0865319
	1.47_183.8816n	17753	58538.3	42037.9	42171.3	29557	78470.8	75470.9	39470.7	39777.3	53429.2	60125.9	53735.6	62401.8	20550.4	44786.3	30753.1	43744.2	26404.6	37168.7	25979.2	0.086639
	15.86_357.2334m/z	0	0	0	24.5572	0	0	46.1416	0.0273228	12.2997	10.0477	4667.94	40.1779	0	0	35.4254	0	4.84211	0	972.134	47189.4	0.0868489
	5.13_166.1224m/z	0	0	0	0	0	0	0	0	0	0	4514.77	0	0	0	0	0	0	572.428	0	66591.5	0.0869662
	8.75_518.2975m/z	8463.41	4470.76	2464.21	7858.7	4236.51	7515.02	4491.43	4492.83	0	4183.6	5772.99	3437.07	2806.33	8601.16	8635.19	7970.55	8539.51	7409.71	3496.67	10440.3	0.0869722
	22.30_390.3329n	58822.2	60349.6	57438.3	24783.6	62804.3	14434.7	40541.2	33008.9	11614	37814.8	108716	19025.2	26476	10662	26480.6	9835.48	27849.9	418.661	24884.5	23051.2	0.0869848
	2.29_274.1872m/z	88126.7	96918.9	88265	106364	94049.2	100705	107585	81469.8	94103.9	111377	67008.2	51473.5	57746.6	91271.2	77689.6	124446	86588.4	102328	112897	92447.6	0.087146
	2.39_207.9669m/z	1879.29	219.716	2241.88	0	1245.88	2725.79	0	1082.88	2993.21	0	250.549	2933.96	1861.78	0	2157.98	208.06	1016.12	429.702	0	0	0.0872621
	3.24_215.1399m/z	30770.4	18091.9	22333.8	20747.9	18619.5	18466.6	16910.3	17439.5	19108.1	20392.4	18491.8	22852.8	26202.6	28457.6	21988.9	29718.9	20889.8	30445.9	20643.7	25224.8	0.0874144
	9.78_183.0785m/z	0	0	0	0	369.88	0	1729.58	3440.31	2145.03	3084.9	1472.26	0	430.724	0	0	0	0	0	73556	2597.34	0.0875053
	5.33_391.1566n	10597.2	19124	5787.98	13764.4	4758.37	3667.69	15024.6	20481.6	589.79	25284.2	25805.3	4530.09	6541.31	23481.4	3939.2	34055.8	7078.02	23152.8	21124.8	17663.9	0.0875514
	6.71_672.3047m/z	0	4450.94	0	0	0	0	0	0	0	0	11570.4	0	0	9779.79	0	17050.9	0	0	2963.9	11624.5	0.0876674
	11.98_213.1618m/z	14220.7	21225.9	29547.7	22428	24492.2	30559.8	33333.1	26484.6	29425.6	28005.7	30263.5	30454.5	24513.9	15495.2	27480	11840.2	25905.7	17944	25858.8	21495.8	0.0880553
	3.43_294.1659m/z	117241	186096	355457	300519	312334	478373	426013	435504	312370	393000	411238	451141	389734	232628	401376	96673	312336	123017	362656	333496	0.0880827
	19.98_299.2577m/z	5668.03	9338.26	7821.51	7340.58	10015.5	5510.89	11291.9	10828.4	11316.8	15948.1	7391.25	14372.2	5074.93	4150.4	5436.82	5479.06	4896.83	2001.47	8612.28	7375.41	0.0881131
	21.03_599.5035m/z	0	3890.08	0	0	0	0	0	0	0	0	2939.73	0	0	0	5792.49	0	233961	0	0	0	0.0881364
	16.60_314.0863n	81725.1	83203.5	149410	169783	154005	258983	223443	177749	214326	201184	244141	216744	166233	134088	182229	94041	119830	113962	181759	149066	0.0881377
	7.30_561.2511m/z	13222.9	11102.1	0	0	0	0	7557.89	4771.2	0	10539.8	13045.9	0	0	38248.5	0	42608.4	0	21475.4	11968.8	11559.8	0.0882293
	17.40_254.1541m/z	243.379	0	459.633	0	735.69	450.095	735.431	496.888	217.365	146.418	46095.3	876.07	1509.73	403.17	733.456	0	1006.62	5483.47	4478.8	378426	0.0883171
	2.48_158.1178m/z	5299.24	4669.87	5232.73	4888.34	5849.35	4835.19	5130.33	5916.86	5182.23	5467.42	4640.57	6814.51	8041.03	6422.49	5395.55	7336.92	4443.79	7344.96	6467.43	6945	0.0883221
	9.44_181.1225m/z	2440.05	2297.79	9029.23	9306.66	7528.5	8573.47	7603.91	6480.61	8496.63	6618.24	6718.26	6899.58	7787.84	6123.23	7967.75	4336.79	3607.43	6003.66	5495.96	6295.28	0.0883451
	5.10_309.1242m/z	8057.58	9387.87	0	3466.89	0	0	5531.54	2394.98	0	5027.74	7345.45	0	1508.17	9482.03	0	12960.1	2763.1	8661.21	1866.76	9492.92	0.0883539
	18.92_524.8638m/z	0	1720.3	0	3480.25	0	0	0	0	0	0	2372.32	2134.76	0	0	0	0	0	0	13204.9	3448.94	0.0883836
	1.72_213.0852m/z	22140	26109.3	21787.9	24086.3	27442.2	40813.4	36072.2	28914.5	40241.3	29703.1	28329.7	26759.1	25251.2	21220.2	27410.7	28797.9	30315.6	37763.2	34961.1	36927.9	0.0884229
	18.09_510.3552m/z	73024.4	178248	59729.2	37922	218592	57935.2	105638	116982	52678.8	46978.6	57619.7	42879.8	49538.8	32235.3	70661.4	121661	218779	83758.8	88143.9	138997	0.0886051
	1.83_259.2021m/z	3962.88	2951.79	2354.93	1166.45	3943.06	3098.71	4650.17	3119.15	2520.22	2460.26	2931.35	2955.98	3522.93	7030.28	5441.45	4116.12	3534.9	7121.14	3804.21	5442.48	0.0886398
	11.55_144.1380m/z	1492.76	2397.89	1789.42	2763.4	4842.47	4978.11	4946.99	6839.6	5081.18	2023.5	0	8197.23	996.611	0	3495.63	0	1476.77	232.054	2558.19	2074.74	0.0887763
	2.78_491.2462m/z	7852.72	9930.03	4356.06	11178.2	6406.46	1949.44	5768.15	5282.92	6361.8	3183.29	3930.93	3625.63	2931.9	6521.72	2730.42	4439.05	2508.74	4331.48	1859.32	3000	0.0890222
	2.02_141.0657m/z	11708.1	8464.95	9552.11	14855.1	9401.33	2062.72	2638.54	4584.94	2614.6	1814.81	2378	4710.55	3351.85	4675.21	5386.47	3429.58	2771.11	2121.71	2166.96	2553.83	0.0892612
	20.71_251.0467m/z	3388.29	2580.92	5342.32	4678.63	5801.48	6795.77	6986.47	9715.46	4775.1	4988.41	5131.57	6174.89	4797.37	3317.35	3464.13	4091.71	3516.09	2220.98	2737.6	5567.22	0.0894654
	1.76_147.0765m/z	3905.71	3787.53	4509.71	4915.68	5140.38	2523.86	3208.78	4384.52	3836.23	3150.13	5187.93	3994.4	5716.77	4397.38	4934.43	5661.75	4497.01	5293.25	4981.67	4501.26	0.0895311
	7.21_416.1422m/z	0	3648.19	0	0	0	0	4214.57	7534.38	0	6103.85	9181.53	0	1862.72	8876.54	0	11255.8	1551.54	5335.97	4752.21	7420.39	0.0896603
	4.16_363.1513m/z	11806.6	8171.14	6223.3	11504.6	7155.4	0	10127.3	8287.54	8375.64	6159.67	6399.62	1661.58	8889.99	9565.65	7820.71	2583.83	3300.75	6228.67	5326.21	6306.16	0.0900317
	3.10_137.0459m/z	289743	227185	483010	277541	433724	566012	346660	348875	430218	411186	281268	345132	446512	255458	441061	472799	644322	403346	328176	480471	0.090183
	4.58_249.1085m/z	93223.5	65986.1	78681.4	46624.8	40911.5	46735.6	46744	59773.5	50924.1	38470.8	81444.1	73887.4	61762.3	89279	54706.8	96624.1	57773.1	80409.5	72202.8	81442	0.0902059
	6.11_221.1699m/z	3401.85	508.95	829.34	1278.79	3409.16	1329.64	53.641	64.4334	62.0952	949.443	1224.56	12744.6	2135.15	1717.43	1625.59	28925.3	5926.6	3416.47	1212.31	0	0.090256
	2.06_248.1010n	257897	232191	266400	244586	178408	211615	206361	258240	219967	219835	334501	331441	332711	421777	283503	297079	277270	363763	339217	328870	0.0903725
	5.77_701.3747n	85166.4	63154.8	47201	53566.7	56022.3	85368.8	79289.6	59220.2	70249.2	56525.5	82300.1	62257.2	69823.5	92795.7	56373.8	89381	71029.8	92378.2	66255	82836.9	0.0904532
	19.08_139.9877m/z	60967.8	69756.6	132709	123579	161249	228026	189921	179707	172611	175761	197275	194366	148881	78900.6	132738	56831.9	99505.9	68773.5	154984	144383	0.0905982
	4.71_698.2923m/z	19392	32119.9	0	18625.1	0	0	12064.5	35861	0	32620.8	28728	0	0	67079.8	0	83946.3	0	45916.1	36041	21787.7	0.0906723
	5.77_373.2446m/z	325058	206985	136775	139705	131316	120227	146753	145776	117220	163237	178397	146634	117226	279943	120368	261296	161089	275337	175752	224502	0.091396
	2.34_372.1511m/z	188578	164504	156566	162321	151305	104947	135374	158958	156153	140706	169507	160918	146376	159210	159320	121891	138488	149187	138128	145698	0.0914076
	5.97_205.1184m/z	9565.7	8531.59	6365.8	7131.37	7319.17	9689.15	5690.93	6257.5	8139.24	6867.15	7586.72	6681.18	6681.71	9449.56	8945.27	8416.35	7432.97	7891.86	4046	2961.34	0.0915449
	2.69_304.1874m/z	43152.4	42916.6	45057.5	31601.2	20521.4	7507.8	23388.4	16262.5	23800.1	26888.2	36915	30239.1	29296.2	48059.9	29865.6	56323.6	40773.6	47293.6	25870.1	34310.7	0.0916518
	2.04_693.0389m/z	8349.38	2041	9953.15	10715.1	3169.91	8939.52	11652.8	23988.1	14053.8	12785.6	16899.6	9368.16	7920.74	16400.4	12840.8	8734.27	10883.2	26279.8	21775.1	15887.3	0.0917364
	18.41_509.3482n	98040.4	379244	119972	66491.1	495389	118468	257289	248248	120936	95092.5	93408.4	92539.2	86579.6	112030	160188	245095	416746	187952	231943	302246	0.092614
	3.15_113.9648n	4782.86	3546.53	8460.9	2526.38	10448.3	15048	5434.77	4968.12	13154.3	4138.17	4599.79	15031.8	11059.7	4081.75	10812.9	2751.19	9115.66	2852.4	3214.7	2810.84	0.0930752
	4.25_600.2114m/z	0	3111.62	0	0	0	0	0	4484.27	0	6571.48	3873.94	0	0	0	0	7836.72	0	5543.21	4166.51	0	0.0931143
	3.98_215.1392m/z	623837	334863	438977	339391	305318	340980	289141	323949	373892	421103	345516	338033	474978	544559	374578	589940	431772	579551	376011	415066	0.0932504
	16.60_223.0634m/z	87102.7	100950	154588	180794	163325	254336	222008	181236	238199	198501	243970	212784	179229	135200	186145	97635	140657	118897	183112	161088	0.0935357
	8.91_188.1651m/z	0	0	501.981	1508.96	643.472	1130.65	0	759.697	1340.84	1047.78	1151.45	0	0	995.764	2605.59	2606.76	1077.33	1562.55	0	2402.47	0.0939168
	5.70_232.1544m/z	422235	175876	326937	235123	234493	316102	263328	261355	397071	392865	198825	189258	253583	289476	205177	391150	338481	453228	264616	295671	0.0942065
	7.76_470.2978m/z	36818.9	74767.8	41248.4	35482.2	31198.2	40328	45826	29593.9	23477.2	22212.4	41836.7	34291	25995	80910.3	77569.4	65006.9	39979	89820.3	47352	59872.2	0.0942396
	5.60_246.1216n	547154	344265	423947	462316	385724	378116	335707	365078	324859	455223	393721	397637	430997	428945	372136	328743	370733	443738	295866	311884	0.0943533
	6.27_333.2135m/z	13609.2	17726.9	8907.9	14038.9	11083.2	9116.78	11548.9	21183.9	7531.64	16703.3	30836	9449.86	17282.6	27068.4	9812.57	26628	10534.4	23684.8	19290.7	26403.2	0.0944554
	2.46_231.1708m/z	10048.3	7015.25	5815.77	7875.99	4492.97	7952.49	4460.51	5526.31	5983.36	6199.44	7228.15	7541.64	7207.72	8653.29	5569.33	8139.04	6850.45	12498	5848.64	8788.11	0.094562
	14.67_490.2930m/z	2323.36	2303.75	3703.41	0	7533.7	0	0	8871.07	5630.22	0	2165.51	7939.67	5398.12	0	3180.02	1627.43	9991.34	1363.17	7587.74	12164.5	0.0952264
	2.92_462.3788m/z	593.7	832.441	4108.24	3944.96	2827.01	3616.03	7062.51	3154.42	4915.04	1437.36	3394.53	1933.55	2475.7	0	3650.76	0	1497.51	0	3439.28	1780.12	0.0952554
	7.07_347.1518n	59683.7	47797.1	30653.3	28727.3	36488.7	25446.7	24271.9	35286.6	27773.7	44463	36129.4	33141	33337.5	59392	30592.6	63265.2	31109.9	59898	30721.5	55762.7	0.095404
	16.89_358.2014m/z	16920.2	10327.2	12503.4	17938.1	9523.21	15124.6	14706.2	13561	20545.6	11854.3	28034.8	19182	13329.2	16932.7	13568.6	13726	11285.1	16761.9	11892.5	2486.48	0.0956571
	12.74_240.9955m/z	24465.2	12157.2	30290.7	33770.3	31750.1	40503.7	27829.4	29021.1	31157.9	31260.3	30986.2	36609.1	38204.2	26814.7	50624.4	30002.9	37132.5	3469.62	24959.8	19651.1	0.0956918
	1.56_318.0342m/z	1310.33	0	15235.7	14936.1	12365.1	3275.78	0	0	0	0	0	0	4152.23	14071.2	13223.5	0	0	0	0	0	0.0957076
	10.84_212.1643m/z	47143.9	35200.2	35699.7	56568.9	31987	54451.1	42993.2	46242.6	47987.8	48393.2	51434.3	39184.5	39861.7	44693.6	66946	77726.2	55259.9	40698.1	38936.8	68642.4	0.0958395
	5.84_409.2080m/z	6119.41	12173	8621.96	9731.5	4758.49	9004.12	8760.17	2237.42	6138.04	6115.97	4685.1	9888.85	9566.11	18472.1	4214.37	6852.54	6342.16	13940.8	12576.5	20547.4	0.0959298
	6.69_412.1688m/z	4601.79	4934.17	0	0	1462.23	0	6107.78	10057.8	0	5692.98	6454.77	2283.5	0	12589.7	0	9660.89	0	7332.88	8607.73	11058.9	0.0960852
	4.32_312.1914m/z	21975.1	22028.3	17827.5	19986.3	15587.1	7632.44	9917.71	14384.2	9556.81	12068.3	18907.9	10228	15067.3	13697	7146.45	26692.3	10887.3	23645.1	16832.5	17806.4	0.0961039
	18.67_656.4383m/z	0	0	0	0	0	202.071	0	0	0	0	0	0	0	0	178.975	0	0	0	3128.59	0	0.0961831
	6.75_503.0657m/z	13628.9	3538.64	15004.9	15879.8	14146.6	13377.9	2499.42	0	16840.9	0	1762.12	15004.2	7179.34	6236.24	14815.4	0	10963.6	3951.12	1568.46	2937.85	0.0962007
	2.96_176.9721m/z	5469.27	3127.35	9418.69	2178.86	7505.58	12497.5	4710.27	4083.68	10446.5	1988.43	5355.08	13680.9	12288.4	3273.08	7835.77	1878.55	8792.51	2122.47	2780.44	2071.49	0.0962511
	13.18_278.2483m/z	22.4237	4619.81	0.45615	7074.23	1005.61	10.3074	1.48387	898.272	941.975	9.62025	11.7708	4544.52	2828.85	3535.86	1355.22	7.31571	47.8793	17.7616	0.875647	8.51889	0.0962725
	4.46_430.2293m/z	21942.4	36228.8	18929.6	26548.5	30237.8	9780.87	20832.7	22711.8	9848.88	32447.1	26687.4	39090.1	17504.2	55429	8060.8	12408.4	0	15492.4	23180.1	20547	0.0963767
	16.60_298.0551n	13688.9	16474.3	35352.9	43924.6	38897.4	59179	62487.8	47837.2	57525.3	58920.9	69791.8	55757.2	47009.1	25913.1	44726.1	20796.6	21572.9	19909.5	48435.9	42459.6	0.0966923
	3.45_332.1564m/z	41009	35160.5	37234.7	41636.2	29754.6	24700.7	28456	32829.5	22812.2	22857.8	37093.3	31679.6	36371.1	69355.4	33232.2	57838.7	35288.4	55309	34696.6	42091.4	0.0967937
	2.39_150.9698n	3393.12	433.619	2798.6	475.38	2402.77	2553.22	146.441	1339.08	3266.29	259.074	559.502	4308.55	3223.82	990.663	2846.63	837.275	1362.02	813.987	624.919	450.794	0.0968824
	4.05_123.0445m/z	80887.9	36425.2	79351.7	37582.1	42394.9	49283.9	34398.4	45608	67664.4	87005.3	35078.8	37042.1	54423.5	69807.3	54649.8	88386.4	66569.9	80388.3	46745	69068.3	0.097038
	2.09_187.1279m/z	28981.3	33483.5	30547.7	38184.6	34737.2	36538.1	34013.5	31436.5	37878.8	30201.6	32172.3	36158.6	35760.7	38205.2	34899.9	34469.5	36739.2	36726.9	38371.1	37127.7	0.0970511
	17.22_408.3685m/z	6983.74	6470.14	9419.69	7341.39	17771.4	16944.8	31767.5	19772.8	26494.3	14033.5	31370.7	23036.9	11574.2	5749.56	7957.7	3134.21	4344.28	5663.44	18662.9	8653.02	0.0970994
	7.30_344.0661m/z	10682.6	0	25171.9	14951.1	16257.2	24579.4	1092.33	2631.35	33986.8	2055.5	2819.52	35459.8	16785.1	5472.53	12099.6	3015.67	11572.9	2068.07	1452.98	2063.98	0.0978657
	2.39_222.9907n	18237.1	5770.47	18009.1	2020.56	12189.6	24037.6	4716.99	7692.36	21200.1	3646.83	4444.94	24460.8	17887.4	6344.91	23315.1	4973.53	12233.6	6810.09	3142.85	3359.88	0.0981323
	16.07_423.2981m/z	1061.35	2245.63	0	0	3394.23	0	0	1210.4	2248.45	0	0	0	0	0	0	3745.25	1811.02	0	0	3786.74	0.0983234
	1.51_248.7822m/z	4572.32	4303.54	13147	10327.1	6501.48	3429.19	8599.08	11522	14362.8	17200.5	12858.8	8750.65	16111.5	3540.86	4697.85	5693.2	2586.01	2574.11	9540.88	6512.59	0.0987929
	18.46_281.2700m/z	2291.81	4619.6	637.804	1619.95	2390.8	594.263	1917.99	446.16	1978.14	1475.95	631.24	1557.51	906.643	537.327	838.559	288.377	1553.9	460.056	289.096	411.097	0.0988382
	10.51_727.3308m/z	4131.65	17329.2	9093.18	0	0	6502.01	7355.02	14965.7	0	6963.5	9365.03	0	7664.13	20795.2	0	7461.68	13115	6887.4	18443.9	17702.2	0.098842
	20.74_537.5130n	29706.1	94622.3	56577.7	10007.1	338.149	0	235.77	1041.79	1707.84	17474.4	6516.89	251.115	27146.2	731541	805492	40091.4	303396	25666.3	3.77837e+06	81219.8	0.0990141
	16.50_567.3324n	7.17088e+06	9.90513e+06	8.23231e+06	2.95793e+06	1.59062e+07	3.13142e+06	1.49974e+07	1.84058e+07	9.05818e+06	6.05668e+06	1.33565e+07	1.00329e+07	8.66516e+06	4.8331e+06	7.91137e+06	8.16924e+06	1.79508e+07	4.85465e+06	2.30344e+07	1.69176e+07	0.0990371
	1.63_191.0662m/z	33859.4	38534.7	36824	35383.1	34806.1	37655.7	42879.3	37090.1	60813.8	45524.3	54601.1	59883.7	52559.8	40872.2	31790.3	23190.4	30492.7	38061.2	44451.3	36433.5	0.09907
	16.53_124.9999m/z	1033.26	1640.12	1591.47	294.867	3342.26	383.99	3811.53	4676.67	2624.6	562.625	2332.64	1683.42	2608.89	359.032	480.225	885.971	3516.52	556.486	6061.95	5933.97	0.0991698
	7.28_300.1560m/z	2047.58	2858.55	4605.9	0	0	1189.11	1782.18	1941.73	0	1524.69	1010.8	1157.4	1266	5747.88	1886.55	1410.96	0	1068.92	0	0	0.0992522
	13.20_359.3266m/z	644.431	16407.4	2825.08	20178.1	7618.2	9.23054	0	0	1276.96	1053.3	1035.47	11298.1	7418.39	6997.94	0	0	0	0	0	0	0.0993416
	1.99_145.9297m/z	690.371	0	914.2	0	1762.34	1750.45	0	0	910.6	0	412.895	2219.86	373.18	0	0	0	0	0	0	0	0.0993444
	2.25_492.0860m/z	3049.72	1398.3	3183.98	1118.96	3038.44	5242.34	2735.21	10738.4	4188.39	1912.79	8115.22	6228.7	5109.04	4838.73	893.557	1427.63	1770.35	2159.17	3093.76	1284.57	0.0999121
	5.81_347.2293m/z	25082	37326.1	40684.5	42243.8	28338.3	34277.8	26198.7	32116.4	30006.4	31998	39559.1	34529	27976.6	26871.6	23910.6	16897.4	23033.8	15937.8	29076	42686.1	0.10021
	1.60_251.1013n	321781	280674	234688	215042	208595	239413	278703	225545	288679	248179	292872	283249	321318	312479	264121	256392	279898	314961	324455	324086	0.100469
	22.99_103.9559m/z	2431.59	2498.75	5225.77	5860.73	4462.79	6091.12	6874.14	7320.33	6648.79	6050.38	10782.7	6008.13	6598.42	1991.96	5888.9	587.845	4068.69	2414.22	4805.85	6448.95	0.100489
	8.86_809.1735m/z	56133.2	120471	74049.1	71942.2	114943	188597	89466.4	60933.2	82374	111135	64308.4	39645.2	54665.2	55488.4	77691.3	59333.8	67905	57127.2	44909.8	42063.4	0.100521
	2.59_219.0802m/z	10483.3	10286.9	14054.3	10367.9	6614.26	7077.03	7880.94	9036.55	7734.06	6492.33	9823.19	14039.8	11809.1	14426.5	9408.71	8907.8	6605.33	9743.53	6364.37	7278.64	0.100729
	17.45_211.1101m/z	6852	10615.6	16610.7	11901.8	19270.4	13960.6	10100.7	17563.9	13376.2	9601.78	8696.26	16667.5	8349.01	14321	21151.9	7286.77	12023.8	12059	7853.5	9517.5	0.10085
	13.66_255.1580m/z	29289.5	18456.9	17247.5	18720.1	19691	23775.2	24434.8	16561.5	19354.6	17887.8	20908.6	19614.3	21827.8	27307.7	31095.2	38096.3	24585.6	30904.2	18370.1	21122.4	0.10108
	18.90_434.1702m/z	2116.64	0	2062.61	1508.38	3658.35	8740.51	4098.41	6078.16	13158.3	3099.75	8014.9	9771.28	1532.33	7039.91	6264.62	2207.95	2566.24	1935.9	1932.75	2512.69	0.101189
	2.99_116.9279n	6183.57	1933.57	8374.44	1168.5	6789.62	11886	3975.61	3643.9	9422.52	1448.82	4394.47	11537.8	9966.45	3406.27	7287.07	1165.82	7402.61	2390.04	2682.49	1808.02	0.101589
	6.29_261.1253m/z	12579.4	10984.1	6475.47	10705.4	8521.28	12600.9	5077.4	9022.12	7502.44	8778.75	8537.64	10493.4	12917.6	12107	13455.9	20077.1	12653.5	13894.5	7008.35	10477.9	0.101694
	19.40_311.1801m/z	2710.56	1717.37	3140.97	0	6951.33	0	4068.08	3957.3	0	1043.7	1777.46	0	0	0	0	3570.98	8575.41	0	3425.33	3356.53	0.101909
	5.54_669.3042m/z	0	5114.38	0	0	0	0	0	0	0	0	0	0	0	0	0	5104.91	0	4013.71	0	0	0.101909
	3.96_516.0787m/z	40964.6	14930.2	33008.5	39340.6	25586.4	20754.8	12554.5	10066.2	41054.2	14690.1	12520.1	18858.2	34397.8	27519.1	13441.9	0	21773.1	23344.4	9401.85	16693.5	0.102674
	5.28_572.2337n	111936	54563.2	38561.6	41189.9	50361.5	38737.8	30644.4	24794.6	37612.9	33303.2	55039.2	36233.1	55629.2	96199.4	57130.8	77984.5	64398.7	89945.3	55177.5	64516.3	0.103048
	5.79_786.1634m/z	303222	354872	204788	227546	231424	256884	256440	205679	182345	213165	238105	234576	163074	270688	199023	345126	248092	247383	243352	309016	0.103065
	1.58_514.2054n	391546	124636	809323	291502	396682	29246.8	49322.7	135459	186104	157279	202678	329301	880758	435710	759305	44227	54336.4	207524	137401	200998	0.103609
	1.45_261.0372m/z	15005.7	15221	17657.5	18403	13895.8	18331.1	16884.4	11903.7	13822.2	10258.4	15284.7	17501.3	17140.5	13197.4	17124.2	10464.9	6770.2	16258.7	17186.2	13455.9	0.103797
	4.16_377.1420n	238047	200218	182438	242193	162540	205841	156571	192385	141411	195190	218163	249518	221703	257995	214847	167560	159205	205228	169034	184966	0.103844
	2.34_402.1955n	22756.9	21678.5	18324.7	19634.1	20303.9	16542.4	20010.3	27775.5	25582.5	21461.3	25209.6	25697	21417.6	16098.5	18852.7	11575.4	15251.6	19959.7	20323	23392.1	0.103924
	2.62_303.9819m/z	6022.24	749.872	11740	816.834	6546.75	11220.6	2054.52	4273.89	18993.5	1822.12	0	0	1979.65	1046.54	0	0	739.862	0	0	0	0.104579
	1.92_202.1432n	4.0923e+06	2.71419e+06	3.08183e+06	4.03628e+06	3.17364e+06	2.92097e+06	3.10686e+06	2.55561e+06	3.27027e+06	2.86341e+06	2.8647e+06	2.88401e+06	3.36738e+06	3.29284e+06	3.32123e+06	3.03113e+06	3.06672e+06	2.89033e+06	2.64485e+06	2.44494e+06	0.104625
	2.46_448.2043m/z	8666.78	6971.86	4876.2	7664.88	3432.38	1372.69	1271.86	2758.69	1840.07	5577	3345.31	0	1810.65	12471.9	1765.01	8172.36	3395.39	17107.1	3776.54	6490.93	0.105027
	3.77_701.5632m/z	6762.39	13241.8	6791.2	6385.4	11604	19820.6	33376.8	2945.96	17275.2	0	0	6916.67	7947.57	3922.98	15319.1	6752.55	5368.33	0	0	4056.44	0.105134
	1.07_186.9564m/z	42325.5	63360.9	68466	19894.7	18060.1	79817.4	26283.7	15153.4	167986	14862.6	17000.1	85778.2	43622.6	59386	33351.5	20977.5	17131.1	21726.4	18418	15624.4	0.105162
	15.63_506.3242m/z	29181.1	23338.4	25250.9	3346.88	42944.5	2198.81	30961.1	70317.2	20732.5	14679.1	22965.7	20206.4	25853.7	9368.22	13132.8	19223.5	59812.4	16390.8	58053.6	42619.6	0.105367
	16.53_543.3325n	5.84975e+06	8.45318e+06	6.44584e+06	2.42607e+06	1.27311e+07	2.69325e+06	11134538	1.47552e+07	7.77481e+06	4.74314e+06	1.01935e+07	8.6951e+06	7.50062e+06	4.19856e+06	7.42099e+06	6.66283e+06	1.53065e+07	4.6428e+06	1.64198e+07	1.27746e+07	0.105627
	5.95_276.1916m/z	25339.4	41475.5	53137.9	56589.3	70937.2	73767.3	63467.5	64030.9	51693	58414.2	75788.3	66048.7	80490.1	40611	65447.4	25134.5	51139.3	27654.5	57528.8	65408.3	0.105832
	3.10_228.9667m/z	312.677	0	1459.59	0	1755.85	1220.58	0	250.987	2340.97	231.425	0	1589.07	1093.71	0	1468.83	0	461.064	287.627	0	0	0.105862
	2.80_207.0805m/z	1213.31	393.447	0	474.295	455.739	625.478	488.627	1057.34	1416.4	1451.89	0	0	0	659.624	0	1392.34	688.368	1895.42	695.741	452.755	0.105966
	1.60_254.0614n	368821	316635	308739	309213	263983	400614	451269	304618	437276	382951	301340	356339	383482	354877	388834	363913	405109	418234	374621	430931	0.106073
	18.73_235.2427m/z	357.054	2289.9	0	817.947	1793.82	0	555.049	431.641	0	0	0	971.79	0	0	1493.6	0	0	0	0	0	0.106189
	6.09_332.1276m/z	21403.1	14496.2	13366.3	11330.1	10486.6	7914.38	9620.36	13120.7	10490.8	11317.9	10214.4	11416.4	11828.8	17657.1	7576.99	18921.6	12500.7	21466.9	12212.9	12256.3	0.106486
	14.51_499.3600m/z	5025.86	9563.55	5500.91	1761.42	7431.71	6616.39	8700.52	15938.7	3584.05	5866.48	3515.6	4931.47	4962.51	3194.12	2441.45	4166.02	11812.8	4520.27	12993	12731.2	0.106506
	3.71_171.1011m/z	7969.38	7980.26	9187.67	9879.81	9451.24	9874.16	8000.37	6206.93	8400.05	6162.93	6299.49	9970.45	7919.35	9297.76	11748.7	14428.8	11027.8	10648.5	7628.28	7549.16	0.106548
	1.54_236.9480n	116732	93883.9	133631	136782	118938	127641	123636	121630	133542	191675	136878	138495	135234	100341	106090	98824.7	129871	76361.4	121138	114747	0.106775
	18.71_95.0861m/z	144.411	912.878	982.66	824.255	1285.96	920.448	1693.37	773.82	1117.54	399.148	1393.62	798.335	734.64	931.115	676.775	675.884	354.909	474.444	634.568	870.853	0.106996
	16.43_519.3325n	7.81361e+06	1.32468e+07	1.04595e+07	3.46062e+06	2.40634e+07	3.80674e+06	1.83565e+07	2.35505e+07	1.02912e+07	7.83023e+06	1.2254e+07	1.02886e+07	1.02682e+07	4.59299e+06	9.57539e+06	9.23447e+06	2.12499e+07	8.06014e+06	2.49155e+07	2.25878e+07	0.107125
	5.77_130.3672m/z	1379.82	1291.83	3387.56	3170.27	2020.98	3823.88	3918.39	2358.62	2941.89	2260.38	3196.98	4008.18	3303.66	1357.99	2139.49	759.249	2003.31	1201.61	3013.64	2447.94	0.107515
	1.86_127.0394m/z	4840.23	2972.31	2603.81	4107.68	4287.94	4998.04	6076.29	4687.9	4395.94	4724.69	4973.43	3605.51	2233.47	5137.03	6152.58	3742.34	4501.2	5795.25	6754.85	6232.14	0.107551
	3.36_129.0912m/z	2366.65	3371.16	4251.44	4718.89	4193.75	6553.34	5948.68	5089.39	4754.13	5762.9	4745.82	5942.99	4804.41	3222.89	5066.28	2654.92	4496.94	2868.68	5397.97	3198.01	0.107648
	1.63_755.1388m/z	37350.9	52901.3	102013	60390	128565	50808.7	35139.4	49394.9	85874	58099.8	126932	95404.4	90764.6	98432.4	56350.2	22587.4	47123.8	66768.1	58030.5	58085.4	0.107703
	9.76_213.1614m/z	18418.1	18075.9	26229.9	25980.6	26592.3	35410.2	28491.9	23501.3	30717.5	28107.9	26911.1	31268.5	31622.6	26568.1	40906.5	18105.5	28714.4	18735.4	27830.8	21503.6	0.107963
	4.99_510.2563m/z	14981.1	0	3634.44	0	6446.32	0	5543.34	10047.9	0	17781.2	0	0	0	16046.7	0	9185.93	0	18056.3	11861.8	14892.7	0.1083
	21.26_482.4068m/z	6590.74	6366.36	10762.1	11387.1	7632.4	0	21024.1	4680.86	6080.67	6516.36	20465.9	2778.11	4086.05	1587.61	0	2731.27	0	0	3888.42	5040.3	0.108577
	5.65_200.1518m/z	5466.21	6665.28	5266.58	3246.09	1854.72	3290.51	863.121	2542.68	1791.9	2996.09	2917.13	2600.62	2930.11	5791.11	3655.99	3074.02	878.844	3362.04	1861.46	1453.04	0.108722
	5.06_346.1371n	16740.1	24726.4	13529.5	19214.7	11787.9	1735.01	13950.9	15025.1	8048.73	16739	18765.2	12888.7	15152.1	27689.5	18562.1	20266.5	19912.3	18970.7	19032.4	24357.3	0.108749
	4.05_400.1754m/z	97865	58159.4	75162.8	43806.5	33503.9	32964.7	71537.1	93258.5	57661.8	129184	101486	32490.8	88204.2	94556.1	38191.5	108017	44920	105623	109148	112166	0.108772
	4.12_302.0833m/z	0	0	0	0	0	0	1587.09	0	0	4083.33	0	0	0	0	0	3850.97	0	2235.76	1203.33	0	0.109052
	1.99_114.9719m/z	3424.16	1414.67	6506.47	973.932	28934.1	9460.41	2786.49	6864.44	7655.6	832.628	9580.26	11281.1	7074.07	2167.63	6030.87	926.119	3994.47	1436.07	1486.36	390.139	0.109196
	13.71_334.2953m/z	9857.54	18769.9	8449.76	6117.83	18926.7	6473.32	12696	15151.6	8157.02	9900.44	7678.53	9287.04	7458.59	6469.95	11116.5	13232.3	21424	8660.87	15011.8	12578.9	0.109341
	9.58_176.0705m/z	0	0	155.319	0	0	0	0	0	0	0	0	0	0	0	0	810.954	0	0	0	0	0.109409
	20.14_512.4160m/z	119197	73796.4	118573	54146.5	70619.4	34769	49311.4	28373.4	44541.4	72079.9	124411	87515.8	120784	37636.2	99650.5	38448.4	49329.8	21346.5	82663.7	47700.1	0.10946
	7.83_488.2708m/z	91751.4	37795.9	38239.5	32288.5	33102.3	21889.6	34469.8	25387.3	42044.4	38627	27508.3	25592.5	50222	46956.3	38495.6	70916.8	42329.9	70525.2	35807.5	47234.3	0.109615
	1.49_278.1517n	25395.5	35354.6	33930.7	47689.6	39236	49670.3	58732.5	31254.9	49560.1	56695.4	47819	38362.6	32802.7	30803.4	42528.6	30217	34594.6	23558.7	44224.7	32707.9	0.109809
	16.27_357.1468m/z	0	0	0	0	0	0	0	0	0	966.052	0	0	0	0	0	0	0	0	806.946	846.684	0.109827
	17.17_130.1673m/z	0	0	4989.55	0	0	0	0	0	0	0	0	0	4956.19	0	0	0	0	0	5167.4	8762.74	0.10985
	16.11_432.2389m/z	1050.81	997.144	0	0	1073.45	0	0	0	1684.72	1301.51	0	0	0	0	1385.69	0	0	0	0	0	0.109993
	3.33_498.1102n	22414	6139.12	8744.72	13296	6558.85	44510.8	26798.7	13496.5	45814.5	15009.1	2496.16	697.355	964.471	1477.98	1776.77	1634.22	1176.82	3581.17	972.944	5556.38	0.110293
	18.18_555.3915m/z	17451.5	55327.4	11426.1	6621.94	52346.1	9186.79	16353.1	31323.2	10045.6	3332.25	5499.53	8492.94	1831.57	3117.73	2833.9	18889.2	54829.4	21813.7	27934.7	27045	0.110424
	11.98_571.3635m/z	1815.66	0	0	0	0	0	0	0	0	0	0	0	0	0	0	0	0	9172.76	0	0	0.110628
	3.52_418.2047m/z	24149.1	15039.7	21202.2	23741.6	12514.4	10710.1	11912	15453.9	16623.3	18828.9	13588.3	9882.92	17590	20479.6	14912.6	13123.9	13085.7	18449.7	9236.75	9497.41	0.110664
	2.73_290.0800m/z	34735.9	26033.7	35963.1	34570.7	30910.6	14889.3	16752.8	25068.2	27637.6	28599.4	14749.1	13968.6	23904.4	26606.6	13148.8	36121.1	30274.9	30422.3	29955.2	27087.3	0.110791
	6.69_295.1776m/z	19081.6	19293.7	7736.39	13379.5	6944.86	13384.1	13800.5	11896.5	7318.62	9778.9	10273.4	7103.85	3468.5	18271.3	9528.76	19364.5	16940.6	17528.2	11389.9	11606.4	0.110805
	6.25_301.1638n	278196	224865	170778	190365	172685	136429	143879	164279	135410	223602	275817	182122	208813	311080	131418	351446	153585	284425	239505	217425	0.111084
	18.90_259.1233m/z	394.182	42.13	746.666	77.3721	1278.47	2492.34	26.5928	1128.96	2415.56	599.26	912.536	2627.88	1048.53	1071.24	2024.7	1777.04	2093.26	1455.46	2032.66	1706.96	0.111405
	5.74_348.0704m/z	19276.7	18690.6	21278	21312.4	19042.8	21814.1	22938.6	24147.4	21797.7	29053.1	19762.9	20781	14593.2	23046.4	13023.6	19273.5	20430.8	23059.8	26128.7	32821	0.111425
	5.95_231.1346m/z	172141	149273	183615	187257	180274	185455	156072	174495	158554	165939	202723	185036	228180	189049	167387	150244	161768	143516	151257	200169	0.111587
	22.13_332.2946m/z	7634.33	11766.2	24046.1	27933.6	33973.2	66315.3	36815.3	34801.6	26172.6	15429.5	28420.9	31194.2	22866.7	14375.6	20802.2	14567.1	18975.3	4634.38	17188.1	23674.6	0.111833
	3.31_288.0046m/z	1640.11	257.708	2422.13	0	3164.66	2793.75	540.035	0	4529.83	1244.48	1972.39	4167.21	3826.47	0	1750.43	305.283	1379.9	367.243	417.461	934.965	0.112119
	16.07_253.2169m/z	11526.9	15839.9	17418.7	27657.2	20744.9	25535.2	25859	25315.8	33008.7	25074.4	27655.1	22594.1	22659.9	19244.7	29235.7	25533	18165.1	15042.6	17938.7	16988.9	0.112224
	4.32_367.0207m/z	30632.9	21088.9	38830.4	20418.8	33632.3	50858.7	10185.9	14055	45079.1	15329.4	9868.28	23826.5	28042	4128.64	32828.1	11271.7	33383.4	9207.18	9306.45	7007.49	0.11249
	2.87_192.1593m/z	22855.3	11280.3	10315.2	12892.5	7711.66	20094.2	18111	15423.2	12091.8	16743.6	20606.4	16437.8	19732.4	10563.1	18585.5	16356.9	17531.4	12326.1	57262.5	16080.6	0.112685
	6.96_156.1019m/z	9123.69	9173.83	7879.2	6051.49	7919.77	4787.16	5851.44	7980.92	5969.39	7729.28	8501.59	8966.15	8553.46	11154.3	7484.43	11768.8	5577.29	10051.6	10110.5	9256.41	0.112727
	2.34_426.1967n	6970.08	3929.56	6577.6	4884.44	3693.89	1932.44	2332.24	4529.39	2716.36	2548.62	6552.2	1939.01	2332.33	7779.14	3159	4520.41	4925.13	6007.28	4466.21	9342.85	0.112879
	1.83_146.0272m/z	25449.9	20405.6	26622.7	26527.5	26887	16234.5	10361.7	12205	14020	11854.1	11366.6	15634.1	14642.3	14911.1	18445.7	12791.8	12353.2	15510.9	13411.8	11453.9	0.112997
	17.17_645.2735n	37239.1	3812.1	5637.03	0	28029.4	0	0	10552.7	3045.54	2613.77	7430.06	21428.1	0	7112.18	4424.18	34234.1	10627.9	61312.7	4711.56	0	0.113282
	3.20_323.2766m/z	28905.7	46302.9	53008.7	62837.2	53566	76368.4	66644.7	48976.1	71104.2	54218.5	57618.3	63673.6	60729.6	41539.7	80373.2	41916.8	62977.3	31027.5	49260.9	47213.4	0.11333
	3.10_219.0981m/z	31423	32405.4	38263.4	37770.9	28304.2	31361.4	29252.3	34637.1	31103.3	42064.1	35686.2	27780.5	33563.8	32072.3	30835.7	26152.5	29112.7	31494.1	31052.8	31899.9	0.113358
	4.28_302.1820m/z	25554.9	23679	26373.8	17205.3	14971.5	15749.3	14384.4	17962.9	16790.1	18654.4	19881	14766.2	16297.2	13923.3	15207.5	28902.3	24928.7	24859.8	15272.6	16104.2	0.113535
	20.12_491.2928m/z	0	22414.9	0	0	16878.3	678.161	29340	23630	2941.68	0	9587.56	14243.1	0	0	2833.2	19877.5	33488.8	0	15413.8	18321.8	0.113723
	9.28_251.1644m/z	2511.53	3016.68	2472.7	4504.23	5695	1151.64	1653.93	3834.36	4775.53	3876.62	1360.56	3941.36	1961.61	2910.23	9391.92	6382.63	5855.34	4994.25	6209.5	2713.26	0.113917
	1.49_342.8601m/z	19903.8	43189.5	53074.8	45868.7	32353.1	80719.6	68398.5	50915.8	43905.2	47753.2	49780	44893.5	56721.5	28475	55927.5	14404	48270.3	47054.8	42409	24130.9	0.113918
	5.45_645.2542m/z	0	0	0	0	0	0	0	7647.13	0	0	4604.29	0	0	0	0	11161.5	0	0	0	6197.93	0.11395
	5.84_114.0683n	1484.64	902.038	1100	2210.25	395.698	961.217	1100.4	1660.64	2041.13	1657.21	2959.88	1928.09	2307.52	1546.62	2747.72	3416.92	923.048	1881.4	3368.29	2188.29	0.113957
	12.65_185.1540m/z	20917.7	41143.1	30698.3	36070.2	31898.4	44916	43007.6	32095.6	40924.6	36356.8	38757.8	40578.6	42573.9	25622	38811.1	46385.4	47861.7	46744	39219.5	30892.8	0.114039
	3.31_191.0793n	18444.3	16372.2	15991.3	19731.2	16343.5	23613.3	31238.5	25614.4	23625.8	27442.7	24441.3	22265.7	20412.9	21763.1	22306.1	21267.8	19700.3	29139.7	28679.7	30142.4	0.114041
	2.62_188.0376m/z	7212.88	6560.73	8292.76	9095.06	5677.82	7309.99	7495.41	8927.01	13180.1	10217.2	3142.55	3003.33	2841.67	4586.55	2409.56	5708.49	2873.11	5591.07	3280.76	3870.24	0.114167
	1.56_348.0792m/z	55013.3	63748.6	56386.8	60051.8	68945.4	60012.6	68917.3	49761.6	52320.7	83294.7	31639.5	39953.2	57424.4	47522.2	94073.9	36952.7	51580.4	44534.2	49626.4	53049	0.114758
	7.56_148.0610m/z	3281.02	2530.91	1717.69	2201.53	1324.12	2142.08	1384.42	2885	374.168	2223.1	0	1003.72	2932.3	2786.3	1247.49	3757.28	2813.94	2670.86	1624.95	2446.88	0.115013
	1.45_467.8011m/z	0	0	0	0	0	0	0	0	0	0	0	0	11453.4	0	0	0	51890.3	0	0	0	0.115142
	1.51_322.9690m/z	1943.72	2856.33	3794.11	3498.77	1405.45	0	0	0	0	0	0	0	0	5833.71	4382.99	0	0	339.509	0	0	0.11516
	14.35_135.0804m/z	2007.95	507.685	3205.41	2885.58	3327.41	3780.77	3177.44	2307.69	2789.1	2346.45	2855.35	3508.63	3782.64	1142.09	2785.33	1044.24	1374.74	2315.35	2842.38	2120.34	0.115423
	14.35_359.3266m/z	678.336	9774.81	96.5551	6883.77	955.405	0	0	1649.29	0	2309.51	0	6060.51	1644.69	2190.1	1290.54	0	0	0	0	0	0.115442
	6.43_444.2469m/z	6875.31	6561.97	0	0	3416.12	5022.66	1755.99	3378.8	2406.11	0	1634.11	0	4630.47	0	4286.84	4945.54	4226.63	7163.36	5826.03	1339.09	0.115769
	3.96_113.0349m/z	356008	199846	263582	253626	256111	300259	204985	227906	264398	308918	168085	174694	246578	265384	198443	380939	328120	273750	216406	263583	0.115921
	6.71_288.1321n	160184	103048	98623	109949	96559.6	76150.9	97211	129103	66723.7	110300	132610	117379	110139	168949	91389.7	138080	102734	155046	120200	153806	0.115941
	6.23_363.2241m/z	2650.94	5843.73	2283.25	2513.86	1791.85	2187.51	2889.5	3937.92	1429.16	8674.5	5541.42	2056.71	4243.16	6876.7	0	4980.25	4044.56	3677.16	9714.22	5220.49	0.11597
	5.91_147.0536n	1.69186e+06	1.34264e+06	1.41127e+06	1.35549e+06	1.2918e+06	1.24099e+06	1.24013e+06	1.18299e+06	1.5158e+06	1.18508e+06	1.63085e+06	1.49662e+06	1.55401e+06	1.67067e+06	1.50642e+06	1.81981e+06	1.62075e+06	1.75301e+06	1.26285e+06	1.44765e+06	0.115991
	14.74_311.1861m/z	17698.5	14687	15894.2	19765.7	17369.9	20793.5	20738	17491.9	16664.9	19037	17932.6	13933.9	20316.8	14972.1	33696.3	26556.5	26546.6	22027	22314	15895.4	0.116049
	3.38_381.1981m/z	954.889	2266.93	3585.01	4306.57	1834.69	2305.81	4488.15	4055.84	3600.86	5551.42	5347.76	2225.41	3482.85	2710.3	2758.41	596.647	1734.65	1044.48	3432.72	3945.64	0.116242
	1.60_327.9565m/z	107893	90020.1	91623.5	108075	94267.7	130204	127863	91858.7	128714	139847	55650.7	83905.8	73200.1	87613.4	105682	147114	118259	116301	96793.7	121740	0.116322
	8.15_670.7222n	16330.6	20137.8	8648.55	11846.4	17048.6	13239.4	0	3257.29	3812.32	9467.3	7181.8	9823	3851.12	13115.1	4744.35	4699.34	10026.9	6173.25	3593.08	0	0.116382
	4.53_335.1930m/z	14168.2	19477.9	29970.7	28622.6	25574.9	16227.8	22597.7	41776.5	29317.3	40411.1	37752.6	29387.1	25683.5	28990.1	7579.92	12517.5	14119.6	20121.2	29312.6	18242.9	0.116402
	1.49_341.8018n	26781.8	23423.4	35780.1	46866.5	17043	53799.2	40715.3	20240	33878.6	46955.9	31255.7	25827.1	31175.4	24541.7	38683.4	28052.9	36473.6	22636.7	17248.6	18100.5	0.116647
	1.31_444.1125n	71066.9	71920.9	114546	106173	96523.9	103747	114385	84364.1	88408.7	98241.4	83727	84451.1	118495	74218.5	106977	71654.7	76672.1	85015.9	94717.5	81785.4	0.117134
	3.15_279.8607n	4462.36	0	9479.25	0	13352.1	20027	338.036	314.564	12015.3	0	780.728	18897.7	11447.7	2033.95	13237.5	0	7316.83	0	0	0	0.117269
	15.17_467.3013n	2.04754e+07	2.20601e+07	2.4243e+07	9.33799e+06	2.94461e+07	8.78884e+06	3.06475e+07	3.29065e+07	1.98712e+07	1.4711e+07	2.36509e+07	2.50775e+07	2.40768e+07	1.29011e+07	2.03252e+07	2.00012e+07	3.56529e+07	1.65642e+07	3.2908e+07	3.34784e+07	0.11731
	7.74_243.1465n	9119.54	12600.8	6716.45	8759.26	6081.39	5825.47	7387.99	4943.43	4990	9642.55	11997.8	12074	8217.96	6963.13	6467.49	6424.78	2538.97	5892.5	5989.38	9138.1	0.117354
	17.68_560.3109m/z	23956	101388	121361	96841.7	173631	192207	145917	146106	181246	116203	175841	154124	96979.1	137887	114654	145694	142736	28202.4	45821.5	101662	0.117495
	8.80_273.1810m/z	114091	84545.6	75277.7	73783.4	71452.7	61460.7	63851.3	75870.5	69079.9	87003.4	81357.3	65938.8	81900.5	93730	67720.1	72515.3	51449.1	80671.6	66220.6	62907.8	0.117688
	14.81_334.2953m/z	10700.3	22599.9	5259.71	7836.65	11863.5	8738.49	15552.4	14029.2	9864.5	6519.81	6032.26	8269.68	6586.54	5848.74	9722.55	13521.5	13771.6	13386.6	13128.9	13277.1	0.117735
	15.77_493.3172n	3.24528e+07	3.67672e+07	3.60714e+07	1.74439e+07	6.47138e+07	1.41475e+07	4.68066e+07	7.28682e+07	4.17705e+07	2.96896e+07	5.43487e+07	4.17596e+07	4.44489e+07	1.9714e+07	3.89126e+07	2.95804e+07	7.578e+07	3.14388e+07	7.88242e+07	5.88692e+07	0.117749
	7.56_226.0843m/z	886.537	1224.55	0	0	0	0	0	642.322	0	722.551	589.597	0	0	788.233	0	0	0	0	0	0	0.11775
	22.27_452.3952m/z	60201.1	44097.1	55394.2	19859.7	52002.8	9279.78	44281.7	21332.3	6988.91	32630.3	109689	11106.5	48986.6	12558.2	30846	7895.32	28452.8	0	20854.2	25582.9	0.117946
	20.09_556.4677m/z	55614.7	49476.9	57148.1	26867.2	44018.1	10571.9	44745.7	397594	16669	28610.7	87386.7	14553.7	69757	11531.1	56305.6	4932.1	14909.2	1808.27	1.33287e+06	178257	0.118001
	4.46_342.1298m/z	41867.3	40225.7	45875.2	36234.1	36611.9	24984.8	20640.7	26863.9	31720.9	31078.8	28017.8	41776.9	45335.8	49013.7	29568.3	21372.4	28506.7	26499.3	35117	31539.9	0.11806
	15.17_495.2662m/z	29310.1	61868.9	45284.9	12785.1	93723.4	31671.2	51251.4	59618.7	51077.9	9666.13	30135.2	41474.3	29096.9	13350.1	56506.3	63251.5	99164	27852.8	61299.2	52347.8	0.11812
	10.19_287.2152m/z	0	6826.75	6683.56	4363.79	4070.15	2931.69	2369.57	2568.07	3322.09	0	0	3061.1	6183	976.713	10510.8	4733.9	1951.73	4636.62	1384.64	40698.3	0.118139
	19.91_379.3299n	4645.71	2787.16	6734.28	1187.92	17897.9	1727.49	20709.8	30597.7	8252.67	3016.81	5028.8	371.207	2575.52	1484.88	805.677	7498.74	10656.6	12162.5	22224.9	18673.5	0.118156
	2.25_170.1192m/z	31386.4	30222.5	34248.5	33144	31708.3	42478	35239.7	33120.4	36163	36650.5	35389.9	38362.4	33985.4	41965	36756	39201.1	37846.3	36585.7	41048.6	36104.5	0.118284
	6.89_274.1530n	101344	79515.4	72448.5	61737.5	72585.6	43004.8	76967.4	79483	51448.6	96852.9	85482.9	69293.4	93089	128605	57302.4	123884	60402.3	96575.4	103175	98298.3	0.11834
	5.74_348.1210m/z	9961.25	5333.37	5910.82	8210.01	6613.47	8172.4	4366.29	5788.22	6930.35	7062.51	6710.56	3954.3	5906.33	9814.7	2840.18	7519.44	0.242566	7626.86	5017.3	2372.34	0.118394
	3.66_492.1704n	1.22263e+06	1.86397e+06	1.02402e+06	1.92801e+06	633188	774309	1.65477e+06	1.16727e+06	542303	1.58216e+06	1.7685e+06	834547	830067	2.04199e+06	955257	2.04171e+06	1.07408e+06	1.99301e+06	1.48855e+06	1.73258e+06	0.118413
	4.30_462.1584n	49800.5	49950.7	26369.3	40603.8	19330.6	7676.42	16106.6	26288.8	20096.9	11881.9	36687.2	21163.9	28502.2	36188.2	15726.1	84492.1	23466.8	41482.3	27909.8	28211.6	0.118418
	5.26_429.7455m/z	8882.01	8773.13	22.3836	6423.87	10885.6	6366.37	3965.45	2233.98	5139.01	1934.32	1981.42	2909.57	2050.35	16092.4	0	7640.78	9792.35	13506.9	6218.81	6484.92	0.11861
	3.89_199.0717m/z	5494.74	4504.24	3751.87	2546.52	2751.61	4075.63	4219.82	2750.96	4127.93	871.095	2454.88	3312.39	2274.8	5761.46	3602.44	237.122	3188.21	3800.15	1608.87	3083.26	0.118668
	1.54_290.9645m/z	3404.15	420.439	0	0	0	0	0	1400.17	0	0	3466.13	0	0	3905.16	2694.59	0	0	4718.26	0	13126.1	0.118795
	1.97_231.0985m/z	152614	122492	147554	141763	112903	130158	130117	151029	169630	132471	138070	134981	139750	139603	124098	117028	107817	147709	126063	130563	0.119445
	5.35_297.1559m/z	35856.6	31816	21418.2	25766.2	21759.1	18562.2	16347.8	17500.9	15446.5	25740.9	29005.9	13864.3	28702.2	39379.9	16920.5	41777	30244.9	30800.4	20931.1	28317.2	0.119803
	3.45_189.0637n	80848.1	62479.3	81971.5	79298.5	57297.7	67412.1	59364.9	72260.5	54486.4	58354.9	66321.7	77170.3	71128	98560.1	72426.2	89819.5	76368.8	85727.1	73711	73731.2	0.120291
	6.71_644.3106m/z	9580.72	5655.4	0	0	0	1609.25	4098.87	17320.3	0	11431.8	15675.4	0	0	34493.1	0	28134.8	0	20412.5	11237.6	15443.7	0.120292
	10.84_275.2327m/z	6349.92	4192.04	1493.89	4749.39	1889.05	4795.52	3383.56	3677.08	3234.56	6524.44	5733.54	2967.81	1323.87	0	6857.87	5240.75	4891.15	3323.32	5491.84	8710.5	0.120746
	2.32_277.1565m/z	7129.98	7496.17	5436.22	5888.54	4761.18	3969.24	4664.15	5663.83	5249.14	4603.7	7300.83	5882.11	6909.62	9879.64	8102.09	6348.98	8254.29	7268.2	6928.22	8298.07	0.121269
	9.83_238.1420m/z	2611.39	5704.98	622.518	3826.11	610.36	3462.3	5587.22	9242.91	723.175	7000.6	6009.65	1225.17	2461.42	4980.03	4726.53	11400.7	2730.21	4114.34	4999.27	8141.19	0.12135
	17.03_495.3326n	1.06461e+06	2.21327e+06	1.68075e+06	679476	4.51034e+06	837049	2.29493e+06	2.85383e+06	1.5678e+06	1.04013e+06	1.49434e+06	1.73958e+06	1.65761e+06	807051	1.69887e+06	1.79664e+06	4.3916e+06	1.28744e+06	2.39791e+06	3.17943e+06	0.121564
	2.09_163.9404m/z	8895.93	4195.89	16614.8	3707.1	80024.6	27262.9	9921.07	21251.7	21023.7	3279.7	29469.7	30207.5	18573.9	3876.28	14603.3	3725.09	9791.11	4393.64	5243.29	3295.75	0.122116
	4.46_350.2188n	288721	324633	281413	331048	239270	241877	194866	254828	214039	291028	259493	287855	214137	460416	152499	314660	222842	343829	371353	386908	0.122144
	1.88_487.9752m/z	28435.4	30037.3	20016.2	23801.9	19453.8	12413.7	21249.6	25683.5	26942.8	35399	10689.2	6750.37	8709.47	19891.3	6662.93	23343.6	15181.7	36049.9	31882.2	29098.3	0.122191
	14.92_185.1541m/z	2903.52	4640.14	10388.3	10232	10698.2	14432.2	13331.5	9078.12	13446.5	10924.7	12737	11249.1	11139.8	6223.91	8503.53	3358.3	5744.79	5566.54	12236.6	9127.08	0.12225
	3.80_763.0311m/z	38716.9	29700.6	53077	13698.5	56158.9	55636.6	23914.8	24871.6	76644	24857.6	21210.4	55909.6	52192	26910	54955.8	17787.9	50787.5	34427.2	13740.6	10835	0.122279
	6.98_216.1232m/z	99.3584	2002.9	1360.83	985.546	901.657	228.944	282.919	730.33	223.473	680.377	831.692	205.925	77.223	1161.66	284.697	810.488	44.5185	90.7502	135.733	138.411	0.122294
	4.51_147.0765m/z	6187.34	5947.55	6719.57	5670.61	4087.49	2514.56	2805.61	3025.69	2937.47	4393.73	4806.8	7588.07	4978.36	4759.64	2718.64	2139.05	2842.61	3389.79	4290.31	4214.64	0.122393
	18.92_506.3601m/z	40069.1	113076	31914.1	13653.7	194583	7327.59	49100.4	74743.7	58567.1	32607	48908.5	35435	27519.3	28748.5	29560.5	64612.7	137049	51771.3	97764.6	96169.3	0.122542
	12.03_214.1808m/z	24023.7	18297.8	26349.1	34008.3	22842.6	43799.7	35862.2	35298	39515.3	31434	19484.4	22803.9	28059.7	12520.4	48256.1	35771	29076.7	33146.1	26571.1	80202.1	0.122845
	6.41_286.1400m/z	11993.4	9214.6	9490.71	1454.7	2598.44	2037.91	6683.22	8303.39	3540.36	8917.67	5464.71	4670.44	8868.34	9514.09	4143.13	4489.85	1022.82	5952.74	150.488	7211.52	0.123267
	1.56_338.0502m/z	78078.3	131648	106695	147536	111530	91302.8	116843	64197.1	85553.8	163201	49992.9	75762.5	102752	77258.2	175377	66350.4	73543.4	64922.1	85830.3	98059	0.123326
	9.30_630.3170m/z	10143.4	12038	16403	6069.11	22467.4	15329.7	6302.86	18577	14294.7	4175.7	16096.1	9361.75	17001.2	20865.3	19565.3	14530.3	7888.52	10188.1	7449.06	7819.55	0.12335
	1.95_325.1742n	76041.5	50255	54239.8	61598.9	46235	53811.9	52774.2	52214.7	60257.4	41808.5	43495.2	47444.9	51300.6	58797.3	52923.7	60583.6	62367.7	69290.2	53290.8	55546.2	0.123394
	5.22_209.1016m/z	5282.98	2083.81	1611.64	4117.05	1537.57	3582.49	0	772.443	1289.25	0	2184.52	863.541	0	2887.6	2227.9	7809.59	3104.68	5086.59	1127.05	562.11	0.123402
	2.36_249.2580m/z	2472.06	3442.92	3427.63	5152.57	4947.52	6983.57	7343.35	6792.56	5413.77	6972.34	5239.91	7200.51	3432.81	2366.28	4094.32	1381.36	4124.17	2814.02	4248.17	5394.1	0.123424
	5.38_420.2452m/z	15943	44400.4	27531.6	27601.4	27256	27083.5	34669.4	40775.9	20704	44688.8	45442.9	21429.8	32794.4	31031	22602.7	12645.2	22077.8	28846.7	26941	27220.4	0.123519
	3.52_318.1750m/z	292386	254894	250107	253859	176700	195198	191302	208326	196798	223940	192591	195545	212050	301207	196227	313491	240107	358818	190646	210253	0.123708
	18.00_346.3317m/z	6983.06	7564.33	2840.58	0	2975.73	0	4221.94	10607	5601.76	1580.67	7252.62	1079.15	2615.35	0	0	742.913	4837.26	7611.63	5526.09	15295.2	0.123818
	18.85_452.3147m/z	5514.92	16302.2	8670.07	6037.7	23774	21439.4	28795.4	42996.1	10360.3	15535.8	8038.38	9642.85	7955.7	4231.72	9400.69	14416.9	40556.1	11943.7	21618.1	29881.9	0.124039
	22.99_122.0967m/z	6550.77	6421.49	8041.65	11512.1	7003.41	15367.4	10147.3	10762.4	11031.9	9199.84	16036.8	10489.6	8519.22	6095.13	10140.3	5511.16	9824.73	7696.73	5511.21	8947.81	0.124187
	5.06_213.0877m/z	5074.51	6824.39	9087.58	5293.43	5139.21	5055.29	5317.31	10083.3	6324.11	10048.5	9951.69	14127.6	7152.93	4943.05	5192.84	4236.89	6481.72	4955.23	5061.92	5569.83	0.12423
	5.01_665.3171m/z	15038.5	11364.8	0	0	6948.92	0	10776.3	0	0	8172.06	20088.3	0	0	31474.6	0	10167.7	0	4226.13	23221.9	49233	0.124553
	5.97_426.2117n	559670	445588	362528	393493	453483	394502	286953	338300	351418	359849	382963	346969	418921	589707	391581	537129	444130	692606	353050	395918	0.124617
	22.83_290.2849n	107050	318784	570706	565266	1.18717e+06	1.41713e+06	1.26823e+06	779338	254169	983237	949900	385754	537513	190158	169883	108460	299882	144260	632938	414938	0.124752
	4.23_507.2308m/z	8883.16	4792.77	0	0	2582.18	0	4406.2	9568.69	0	3693.68	5844.21	0	0	2749.66	0	5521.83	0	9130.37	5690.6	7790.16	0.124797
	6.04_582.1999n	0	0	0	0	0	0	0	2269.57	0	5865.95	0	0	0	15732.6	0	31220.4	0	4961.98	0	2110.81	0.124972
	6.13_415.2657m/z	64558.1	26489	30072.7	30252.4	23278.4	23602.2	17170.6	19552.3	13696.7	17744	19964.9	24028.5	31074.7	58014.5	19769.2	62807.4	29126.9	42745.5	29628.5	35198.8	0.124998
	1.67_508.0734m/z	7612.24	0	9949.31	6268.27	7994.85	7190.68	9126.49	15153	5986.83	7254.13	20906.9	6204.28	18940.3	13697.7	0	10041.5	11704.2	17674.7	18045	11029	0.125407
	3.20_213.1616m/z	4812.57	7547.86	12745.5	12620.2	13495.9	15177.6	17119.9	14082.4	17200.8	15943.7	15050.9	13021.6	12857	7546.66	14612.7	5345.16	10336.3	6956.47	15253.4	11461.1	0.125554
	15.31_414.3069m/z	0	0	0	0	0	0	0	0	0	0	0	1432.61	0	0	0	0	0	0	0	5315.19	0.125803
	6.62_416.1730n	365768	208224	270387	165114	189463	186083	209764	244805	199612	218235	216073	189518	228724	456296	192519	352434	254311	385711	236847	262149	0.125824
	2.41_291.0408m/z	556.188	355.79	4212.36	0	3545.97	11690.8	840.899	1780.77	7280.97	0	629.993	10927.3	6193.12	356.806	7830.49	0	3502.58	0	0	0	0.125899
	2.34_642.0734m/z	27876.7	29628.9	19714.4	31191.3	28267.7	4263.69	14343.4	12813.5	10983	13587.2	38313.2	31416.3	19613.3	37303.2	26937.8	9927.34	10394.5	16600.3	17583.4	22116.5	0.126079
	5.88_635.2018m/z	32072.4	43421	15615.9	12282.3	18369.7	0	31707.3	12450.2	16670.3	34784.6	47887.7	10701.4	9589.93	19949.4	14663.6	31731.1	20913.4	11848	43847.7	60259.3	0.126491
	1.90_170.0432m/z	91034	85888.7	70792.3	86136.3	74738.5	87003.8	98216.7	72592.7	83738	83880.5	46117.1	62106.3	58644.4	64075.3	57268.1	96662.8	74878.3	94416	76357.7	89234.1	0.12651
	1.51_258.8129m/z	24211.4	26965.8	38391.9	32409	24779.6	57754.1	61684.4	26423.7	34468.2	58112.6	35458.5	24867.3	29962.9	20443.6	31502.5	22887.3	34038.4	18826.8	23505.4	26673.7	0.126898
	5.97_213.1241m/z	113012	83640.2	97673.6	90271.5	100592	98685.2	71255.2	78692.4	83850.5	85906.7	86667.5	87288.2	101747	128122	95695.8	108076	110596	138831	81284.3	95201.4	0.126917
	2.29_280.1509m/z	40806.1	65109.7	134586	114315	130167	176404	151593	174388	145119	118469	216313	199834	139315	71367.5	168166	37115.5	107768	51288.5	159883	120784	0.126968
	17.38_182.9858m/z	8579.3	9115.79	21061.1	17693.6	13577.1	21258.7	10225	6879.46	13523	8609.22	7810.59	13916.7	17230.8	14814	16046.7	9065.87	16536.9	9814.38	5175.28	7063.85	0.126978
	14.97_476.2646m/z	5733.85	6687.98	3735.27	0	4199.35	0	2204.65	0	0	0	4590.99	6474.21	0	0	0	0	0	0	1331.82	0	0.127339
	5.24_287.1487n	171201	124086	91026.1	113973	104777	82740.9	74027.6	88918	85490.9	86831.6	92955.4	78314.8	100297	133719	120425	122837	119257	139046	108574	122921	0.127472
	17.22_442.2597n	74512.7	31074.9	64337.4	63651.4	89088.1	70824.9	106922	78801.8	114592	68376.2	107642	88637.1	96516.2	38983.7	100674	48636	40047.2	40480.7	109169	54697	0.127865
	2.36_105.0697m/z	340.602	247.611	426.675	904	710.916	637.954	924.387	669.472	742.39	1043.99	862.591	906.967	411.422	392.25	872.29	442.506	546.631	228.871	648.635	530.832	0.127921
	4.99_532.2719m/z	16476.6	0	9402.5	0	0	0	0	5943.11	3940.88	4805.48	7009.57	0	4084.31	7667	0	5470.25	6529.07	11498.3	7017.52	7288.88	0.128199
	2.96_280.8677m/z	382.589	0	1896.11	0	1762.01	4486.87	391.715	0	5181.64	0	0	7108.36	4804.71	0	2555.5	0	831.19	0	0	0	0.128301
	3.61_259.1169n	971277	725573	739948	949632	657657	802074	757786	683930	770103	862260	964897	766620	798273	1.0852e+06	768859	1.08208e+06	864785	1.02148e+06	772516	864590	0.128361
	5.79_314.7045m/z	26392.3	16842.3	14759.6	17457.9	15578	11711.6	2217.83	2567.15	10814.2	2142.15	5421.55	6803.5	8596.73	11100.8	5644.57	8454.72	6535.86	6904.11	2516.33	2951.45	0.128587
	4.19_277.0246m/z	0	0	5672.18	2437.03	4740.59	6682.71	1414.3	1788.54	6169.89	4405.57	1372.43	4266.29	7228.37	5709.72	5484.46	6466.14	0	0	1217.69	1161.75	0.128707
	5.17_163.9403m/z	2977.39	0	7420.67	1786.94	4291.47	5639.46	0	0	4748.54	0	0	3865.12	5289.08	0	4756.07	0	3655.8	0	0	0	0.128986
	14.90_480.3082m/z	40547.4	40259.3	50775.4	10887.3	56135.2	6592.27	56857.4	82522.3	56911.1	25848.3	61897.7	30568.4	51317.1	17543.2	35433.4	37456	69883.6	21463.2	84382.5	90089.7	0.129295
	6.25_457.1121m/z	28681.5	17734.5	14367	14520.3	8032.67	9473.56	14752.4	17751.8	10208.4	20247.7	22232.1	10821.6	18252.6	20739.1	7913.93	20202.8	14646.3	17151.6	23083.1	26783.6	0.129433
	4.19_113.9640m/z	1842.25	1580.47	2198.35	3504.39	1936.04	2016.64	1873.09	1593.04	2608.45	1328.57	2229.86	2183.1	2433.05	2369.07	3951.53	2542.5	2098.08	1372.28	1682.77	626.226	0.129628
	2.57_446.9871m/z	66761.9	40871.2	120846	21720.8	66733.9	124287	50821.5	53267.5	151655	18511.9	44299.4	163123	115463	54589.5	71608.7	32264.9	87758.2	46421.6	25981.6	22239.4	0.130124
	14.60_570.2800n	39507.7	152019	41143.9	39092.2	144295	87348.2	141963	141118	63984.3	80136.2	88726.2	44065.8	62071.7	32659.6	67063.2	85143.9	162268	48415.8	130603	166036	0.130459
	6.66_346.1433m/z	29938.9	15422.3	17515.7	13744.9	11852.8	12612.2	8048.55	18336.1	9404.15	13798	15598.4	14786.7	16260.8	31562.7	11074.3	25641.7	17672.6	29446.7	16778	16916.9	0.130585
	6.73_128.1071m/z	13514.2	7371.47	9004.48	8415.17	8975.13	8154.69	8032.28	9460.09	8355.36	8963.7	9688.92	11305.4	9361.51	12181.6	6689.53	10140.7	9381.45	11367.9	10290.4	12160.4	0.130618
	7.60_358.1971m/z	380871	258724	263270	255459	223806	229874	228366	306247	202617	284960	268797	220694	301373	421427	211520	347534	260752	394600	289596	305604	0.13101
	7.74_603.2485m/z	8662.79	62464.7	0	7226.64	0	0	15999.9	23180.1	0	40374.4	29635	0	3811.17	123228	10855.1	115395	0	49380	32130.8	56535	0.13149
	2.92_253.2526m/z	7652.38	11993.4	13690.9	15444.9	11822.6	17805.2	22825.9	18428.3	20615.9	15745.1	22370.3	17267.4	18186.2	8023.66	19565.7	7115.58	12433.6	8411.99	19887.4	13191.1	0.131842
	3.96_343.9939m/z	65853.9	25276.1	49158.4	124144	64527.4	74034.2	12245.2	15494.1	46609.5	28753.3	11236.2	43447.7	43370.4	31415.6	40336.8	666.595	55500.1	30187.1	11510	15059.8	0.131954
	6.52_342.7552m/z	10793.5	12181.1	9148.58	7545.88	7526.79	6685.01	4397.23	6116.2	3444.18	4715.7	440.398	3490.19	6603.33	13097.4	11360	7070.99	2593.79	6570.35	3820.38	2081.99	0.132134
	2.66_281.0443m/z	3384.9	4286.49	5415	4085.72	5327.98	13712	15093.6	7993.32	6831.64	13800.6	2534.52	1458.74	1031.52	865.524	0	5044.27	1273.18	0	2658.63	1561.34	0.132365
	4.46_731.3537m/z	15492.7	12886	0	14201.8	0	0	0	0	0	0	19820.2	0	0	64704.8	0	32592.4	0	17569.9	14787.7	48331.4	0.132534
	15.77_124.9999m/z	3236.68	4622.6	5114.58	2457.73	9428.35	2097.47	5261.68	15025.3	7089.28	4553.35	5719.36	7637.3	9310.88	2571	5442.87	2759.83	11722.4	4209.09	15721.8	11520.5	0.132816
	2.59_261.1082m/z	38163.5	48510.6	53163.1	39797.8	35925.7	12446.2	16212.7	13548.7	19100.6	10942.7	32080.9	42541	34998.2	39899.4	29447.3	30734.1	19831.6	22380.2	16994.1	15522	0.132841
	5.68_288.1317n	278932	156713	201200	156116	149337	175537	167165	164687	204571	171640	219942	175737	244650	246744	186655	222541	218329	308852	195518	187994	0.133162
	17.45_595.2589n	64096.2	18714.7	0	0	9988.47	0	3855.15	7001.14	3191.51	0	0	12419.4	0	16483.6	16180.9	24880.9	23726.1	93168.2	0	2170.94	0.133225
	16.89_127.1121m/z	6498.02	7264.4	9734.07	10169	8258.38	17930.8	11652.5	9994.98	11687.9	11356.8	13245.4	14278.1	10295.3	9242.64	12677.6	10000.2	8473.4	8794.79	9016.75	8075.53	0.133586
	2.34_129.0559m/z	1569.28	1126.71	1447.55	3105.62	2388.21	3113.16	2444.07	2541	2495.32	3009.02	1910.94	2934.38	1956.9	893.258	1875.67	882.615	1893.21	996.497	2212.04	2113.88	0.133611
	2.34_236.1726m/z	3576.95	7666.18	8764.21	11281.6	8863.07	16828.7	19390.4	12619.2	16515.2	14581.7	14138.3	17754.5	13965	6405.94	11382	4263.36	8370.02	5663.47	12915.8	12219	0.13374
	1.60_283.0995n	382715	722940	843795	943008	821522	1.1231e+06	1.14612e+06	791022	1.25464e+06	828073	1.15865e+06	1.26649e+06	1.42672e+06	682378	1.85047e+06	493566	803355	669444	956350	836009	0.133983
	22.83_629.5495m/z	55935.6	97068.6	416940	358966	33530	282606	191091	486828	96298	561235	274403	164664	59452	360291	421856	172717	1.02628e+06	87109.7	611148	340337	0.134336
	18.55_141.9588m/z	98408.2	150747	294827	290628	373330	559078	488945	436347	415842	438233	505273	449659	366850	167051	312241	139984	221880	110148	399750	363609	0.13447
	5.54_604.3304m/z	20352.3	23032.2	9992.83	18520.6	10344.8	8387.32	12228	9938.98	4150.75	7065.8	8977.5	0	9372.39	15967	10209.9	26377.1	9031.44	28080.3	3001.41	19715	0.134573
	1.63_246.1563m/z	0	15849.9	2008.41	12777	3057.68	8097.81	14713.2	6846.46	11793.4	6583.72	9042.51	3719.19	3963.28	5695.5	114.419	1865.29	2317.41	223.139	3493.25	7969	0.134668
	1.51_270.8066m/z	20387.9	36611.5	38761.3	43627.4	38745.1	89530.8	91038.3	22084.1	44664.3	88409.7	36376.6	30920	41065.4	25153.9	36260.9	24323.6	41156.7	17099.8	28369.4	30064.4	0.135281
	16.05_359.3266m/z	0	1700.64	0	0	1639.19	775.123	0	2020	3918.25	0	3303.97	0	1122.22	2170.27	91.4223	814.218	0	0	72.8671	0	0.135382
	2.71_378.0073n	139588	52390.4	170356	54876.8	146260	153696	63339.9	69790.8	201547	45020.7	54852.2	131914	142715	52190.7	92959.8	52298.6	121665	63973.7	55211.8	34016.4	0.135424
	2.41_244.6761m/z	14421.3	19631	12951	14349.5	12186.8	9442.73	8604.22	9693.52	11659.2	11272.8	11935	12305.7	12818.2	16692.7	13487.9	11673.6	9455.1	12885.7	9094.21	10256.1	0.135681
	19.75_441.3310m/z	13227.5	2051.38	13465.2	6868.78	4970.36	0	3673.59	0	2306.28	8512.25	28694.6	7954.8	15465.1	2245.33	20607	0	0	0	7403.82	5874.94	0.136671
	5.54_621.2837m/z	4636.78	7440.37	0	0	0	0	0	0	0	0	0	0	0	5595.9	0	20751.2	0	4357.18	0	0	0.136675
	19.65_188.1284m/z	1092.64	4415.63	550.285	2050.89	3630.39	1359.99	6524.04	2976.06	2471.55	1068.77	1370.71	2588.94	0	918.395	1478.7	1854.66	1670.15	327.874	462.505	342.618	0.136774
	5.38_125.0602m/z	1781.56	840.753	1157.61	1193.55	848.971	565.836	2102.44	1108.38	1204.75	850.322	940.98	1524.87	2366.4	1871.08	1202.21	1677.51	846.891	0	789.514	1046.07	0.1373
	8.82_600.8333m/z	30791.4	10247.5	26473.4	12132.7	9851.24	7367.19	4722.21	16887	9343.79	12170.7	4977.56	0	7089.39	18956.7	0	7419.38	4074.59	8325.63	1910.84	3761.96	0.137383
	6.57_317.1707m/z	604.324	880.317	0	880.746	0	1376.13	0	0	0	0	1540.33	0	1035.99	3120.93	0	0	0	0	0	0	0.137404
	18.48_536.3718m/z	324510	773599	387077	183598	1.16275e+06	185923	616696	735142	485918	270736	351678	341707	364348	207473	396407	438166	892257	409153	740600	820743	0.13741
	2.46_128.0797m/z	78.1779	0	214.654	58.7568	76.0463	0	0	61.8578	172.566	0	111.897	289.867	114.479	0	0	0	0	0	70.4375	0	0.137473
	11.82_109.1014m/z	4377.1	6774.89	7964.87	8395.7	8101.02	11361	9931.1	10817.2	10594.8	9917.3	12946.6	12189.1	10169.5	6434.69	11545.1	3969.37	7774.53	5636.79	11715.8	8018.74	0.137511
	5.97_387.2615m/z	9087.32	8351.78	2885.76	1651.15	7223.57	3338.15	3946.26	3403.12	183.837	3321.65	4875.95	6017.96	2122.44	10927.5	4742.8	9115.4	6464.48	12602.2	6106	2483.47	0.137665
	3.66_646.0133m/z	5829.71	5824.69	15846.5	0	18667.4	22342.4	0	0	9189.56	0	4097.98	24538.3	13022.7	5617.28	24926.2	0	14937.3	0	0	0	0.137721
	16.07_261.2211m/z	7318.63	11560.7	11471.8	10290.5	25130.4	15543.1	23619.9	11967.4	24061	14476.2	10492.1	16341.2	6787.36	6901.67	7971.5	15421.9	36774	5678.3	15287.5	26460.3	0.137756
	6.71_389.7213n	68207.1	37925.8	55397.2	69401.2	52492.1	49971.2	22876.8	30434.7	40498.8	31262.2	23607.9	32800	28948.6	54034.8	22633.7	36138.5	32037.2	39086.5	19998	21033.1	0.137813
	11.57_315.2656m/z	18564.3	14617	21035.2	26856.7	24143.9	22075.7	21510.7	12985.8	35764.5	17956.3	20676.9	17016.6	24014.5	13528.4	34286.1	24908.8	31122.3	16301.6	45473.4	22284.4	0.137885
	2.62_131.0341m/z	7944.2	4608.54	4688.44	4925.11	4107.31	4100.38	6796.95	6079.88	4238.31	4566.81	6692.62	6695.67	7102.16	7108.86	5053.14	7828.69	5262.6	7082.99	5734.89	7409.45	0.13793
	2.09_309.0464m/z	654.427	1239.13	0	1023.09	0	0	2444.99	1702.72	1376.51	2369.42	794.93	975.377	0	803.879	0	1562.49	0	1984.05	2420.14	1923.26	0.137941
	15.36_380.2556m/z	1867.57	4248.89	0	1079.4	7410.48	0	8956.46	3963.84	2720.1	0	1249.96	0	1340.98	0	1327.34	848.948	2516.05	1245.33	6571.88	15203.6	0.137942
	6.00_389.2402m/z	53057.9	28846.1	38706.4	27048.8	39401.8	31956	34652.2	39782.4	30287.1	59171.3	42449.7	26250.3	41936.8	57747.4	27889.7	47215	36612.2	66623.1	37836.7	49407.8	0.138045
	4.09_317.1695n	95752.7	65409.1	77021.3	66303.5	52832.7	49144.4	71743	65614.6	86000.1	84759.7	58627	50608.7	68039.6	90822.6	68601.9	99578.4	70552.1	104508	64255.5	73158.1	0.138051
	16.43_343.2396n	12479.4	29762.6	24563.7	9556.33	64813.1	14819.6	44373	68144.7	18221.5	32560.7	17162.6	23811.1	21261.7	10933	42541.6	31002.4	55985.9	30969.5	29017.4	73326.9	0.138072
	1.60_523.1977m/z	0	0	0	0	0	0	0	0	15657.2	0	9138.67	28854.8	17873.9	12163.1	25831.5	0	0	0	0	0	0.138368
	2.64_386.0483m/z	8710.04	15481.1	13394.3	20876.3	17185.2	13051.3	27274.7	17952.7	23216	25515.9	21630	12263.4	19308.2	11143.8	16739.1	27779.2	14424	17488.4	21304.1	29640.5	0.1387
	10.24_638.3344m/z	3376.94	7402.3	0	2289.64	0	6091.41	2582.09	3754.13	0	9384.15	5544.55	0	0	5411.18	0	5501.21	0	10528	2710.59	10758.5	0.138756
	8.57_117.0910m/z	4224.26	3499.38	4217.17	2920.9	3079.9	3883.99	3254.64	3505.62	3238.01	2111.98	2349.47	2164.34	3009.37	4177.36	3930.35	4640.36	4390.99	6204.16	2738.85	2400.94	0.138863
	14.44_263.0819m/z	3679.82	686.538	872.847	0	4379.67	0	3032.94	0	611.809	6260.64	0	0	2341.19	0	832.87	0	0	0	0	603.175	0.139758
	3.87_609.0493m/z	34189.8	1703.63	16569	6647.65	13102.8	38747.2	21533.1	3033.72	40938.1	2503.08	2760.14	1710.28	6581.73	1671.52	4710.93	0	2277.02	2658.49	0	10010.2	0.14017
	17.17_343.3302m/z	7464.77	15053.7	7483.59	9316.43	14909.9	7017.91	15817.8	8232.02	6111.91	5576.39	11984.2	12845	6395.83	9063.82	9186.52	10059.8	8635.59	4843.81	6181.85	6268.02	0.140373
	2.39_230.9828m/z	2490.17	0	1771.69	0	866.176	1426.19	0	0	1781.51	0	0	1602.35	1869.19	0	1588.7	206.242	934.124	0	0	0	0.140786
	5.47_203.1391m/z	10632.6	8225.81	6547.78	8952.7	7409.56	7223.08	10823	9413.95	5396.59	8225.63	5560.32	4281.08	5202.5	6819.99	8290.63	12447.3	5935.24	11938.5	7675.24	8328.16	0.141035
	3.24_487.1781m/z	7929.24	9271.59	6072.62	7488.65	5156.83	3660.94	6460.48	7395.45	1279.97	8768.08	3437.07	4133.57	6142.94	8848.14	4636.92	11047.8	3982.38	12428.2	4840.97	8616.66	0.14111
	16.97_569.3478n	9.77449e+06	1.285e+07	1.14385e+07	4.19669e+06	2.79127e+07	3.5624e+06	1.96064e+07	2.78147e+07	9.33118e+06	7.76036e+06	1.30924e+07	1.22791e+07	1.06172e+07	4.90824e+06	1.04388e+07	1.27248e+07	2.29316e+07	8.3144e+06	2.89963e+07	1.91722e+07	0.141279
	1.58_301.0572n	67401.5	50691.7	97037.7	102873	76370.7	29406.7	21590	42086.7	60829	35902.9	69247.5	110640	137787	91106.8	98531.1	27618.9	65076.4	64852.8	45167.7	40125.9	0.141339
	17.81_479.3163n	673540	2.01188e+06	750858	486983	2.25786e+06	959455	1.51846e+06	1.60992e+06	899094	763271	589910	618772	550123	430891	824678	1.25574e+06	2.16298e+06	1.00355e+06	1.29015e+06	1.44203e+06	0.141395
	2.22_376.0201m/z	3032.57	0	4063.46	0	12107.2	3509.43	809.457	11789.1	5029.2	0	7720.61	10549.4	4339.34	1206.75	6475.48	668.831	3337.19	2561.47	1286.47	721.834	0.141398
	19.65_508.3408m/z	31561.4	113528	38865.2	31816.5	90484.7	49464	72826.5	68407.2	48973.2	32189	24157.2	24964.8	11228.1	14309.4	35916.4	87782.9	95349.8	49181.3	36243.5	72432.4	0.141668
	6.06_306.7073m/z	15864.3	23418.3	12078.8	9324.53	11161.6	9076.41	7273.86	6767.57	9743.69	13043.4	4419.49	4416.11	6273.9	11970.7	4188.09	7362	4108.52	12794.2	3020.69	2948.34	0.141811
	3.24_316.1864m/z	77086.5	62718	51875.7	51905.9	34660.2	28561.2	35982.4	41718.3	32409.3	40821.5	45207.2	34570.5	45744.6	73116.1	38357.4	66117.1	40523.3	72933.9	50666.3	57822.9	0.141816
	8.93_374.2279m/z	12645.4	14249.5	3888.69	8565.34	7200.65	4859.83	3221.01	8801.89	6314.43	8442.23	6341.26	5843.41	10438.9	12235.3	7423.68	8462.21	2864.47	6170.46	3956.83	6653.79	0.142084
	4.14_415.1264n	29973.9	18680.6	21324.2	16091.4	9757.83	13392.3	21328.4	19718.2	20264.5	35208.9	21617.4	10120.7	22665.4	24237.8	7397.38	31246.8	9575.55	26454.3	32968.4	28439.5	0.142125
	4.87_367.1518m/z	270701	218310	176922	229246	193821	122585	289124	238991	175049	341400	367797	155170	255413	433201	198993	289671	233381	340770	353831	314305	0.142179
	15.86_437.1944m/z	0	0	0	2927.37	3640.39	13301.1	1541.46	4079.65	3332.37	1921.16	12326.7	13012.3	0	0	0	0	0	0	0	1330.99	0.142224
	1.60_282.1030n	65047.9	147696	165024	181731	153281	223315	238924	143492	231912	160600	209122	241286	293166	142461	387139	87152.2	163651	125483	190355	152057	0.142509
	17.93_571.3632n	1.08499e+06	1.66092e+06	1.10768e+06	468150	3.13614e+06	467959	1.81017e+06	2.92637e+06	1.41235e+06	726349	1.16508e+06	1.25118e+06	1.23488e+06	718300	1.0791e+06	1.10342e+06	2.58213e+06	922291	2.86445e+06	2.49353e+06	0.142715
	8.04_618.3343m/z	29387.5	43792	22757.5	26367.9	17861.4	20037.4	11929.3	10270.1	7764.37	11958.4	34135.7	41943	23892.2	62503.2	31854.3	18429.5	14794.9	18414.9	11920.2	16387.3	0.142859
	8.04_359.1356m/z	8138.82	8669.2	6696.08	7293.4	6096.44	4765.94	4107.49	4346.6	5789.16	1860.06	3783.6	5666.47	4357.9	10939.7	5585.24	5865.69	2191.36	5379.17	4363.85	3219.25	0.142898
	2.83_255.0957m/z	848.499	1656.42	669.961	1590.04	589.616	362.192	5955.61	3794.15	0	3501.93	3119.45	393.798	1181.21	529.414	0	1832.32	1296.45	1879.65	5473.54	4531.52	0.142975
	3.52_276.0959n	3.59707e+06	3.85714e+06	3.72916e+06	3.97985e+06	2.66314e+06	2.76715e+06	3.50251e+06	3.59653e+06	2.75521e+06	2.76701e+06	3.58714e+06	3.63421e+06	3.33158e+06	4.70842e+06	3.55434e+06	4.2239e+06	3.614e+06	4.61052e+06	3.4079e+06	3.62566e+06	0.143229
	15.45_433.1791n	68.0359	62.5904	0	82.8161	248.852	0	0	141.913	0	0	0	0	0	0	0	0	107.538	0	761.063	0	0.143247
	1.07_163.9404m/z	14376.9	27464.9	24202.3	7969.97	7462.8	28638.2	9636.67	5724.68	69737.3	5876.76	5744.71	27763.4	6492.03	25563	12829.6	6794.53	6250.68	8221.04	7258.74	5948.72	0.143253
	12.28_222.2095n	114893	149735	169816	164505	174625	202579	191756	138228	148270	151657	159084	176507	151952	153034	231896	153408	173924	145009	125527	122520	0.143358
	13.18_186.2220m/z	30179.2	15586.3	19480.2	5919.27	18252.6	6521.76	14048.1	15156.8	6457.22	14986.8	23306.2	10165.9	16869.9	4319.89	1760.6	3323.2	7226.27	2469.69	16898.4	8687.1	0.143504
	5.58_515.2319m/z	36628.1	69370.3	12740.5	25840.3	8083	5780.57	21306.5	31104.7	0	55849	20229.6	9310.62	5655.26	35015.9	3696.36	51977.1	8904.79	65367.6	23855.3	44947.2	0.144055
	5.63_278.0942n	175883	77163.5	111758	111776	107960	107619	85966.8	86813	101517	98338.4	113503	114855	120054	124991	110098	88401.3	114132	110877	77237.4	72777.3	0.144102
	19.31_508.3411m/z	1358.43	9985.31	0	0	7656.23	6272.54	5770.15	6899.53	0	2123.83	1482.07	1939.01	0	0	2684.26	13698.8	6455.32	0	2808.71	7510.35	0.144462
	14.74_356.2431m/z	4938.77	5481.77	6675.18	8216.47	6476.13	6451.93	6478.91	6120.77	4569.48	6753.37	6210.22	3672.35	7246.3	5775.76	13094.1	6953.44	9592.68	10726.6	7025.01	6566.13	0.144485
	22.39_388.3946m/z	70874.8	89648.9	100838	95785.6	102763	139362	85665.5	105464	111668	81259.2	107633	89438.8	90537.1	98768.2	103793	74216.9	121235	88901.5	73087	65256.7	0.145136
	12.26_187.1262m/z	305307	378839	448287	498937	433838	617245	517824	411803	481918	454440	490678	500477	490702	382330	553020	371279	485759	389634	420896	375502	0.145436
	4.12_505.2248m/z	26817.5	15817.7	19345.5	12920.5	15381.5	23265.9	14622.4	22088.9	11886.8	22339.8	24205.2	23611.7	14131.5	28759.4	15954.5	13346	10996.1	12700.5	14040.5	24762.9	0.145475
	3.96_264.1554m/z	69337.4	100469	116454	108331	151143	197192	77317.3	83484.6	86137.9	84530.8	89065.4	137499	110381	135006	191535	6885.83	156795	78330.9	97208.8	70234.4	0.14552
	1.07_114.9718m/z	5489.25	10172.3	9554.5	2966.06	2847.14	11071.7	3571.33	2550.28	27569.3	2395.56	2564.8	11775	2670.49	9698.43	5602.34	2908.62	2752.52	2937.46	2951.87	2349.46	0.145546
	8.02_575.3116m/z	18258.7	4698.1	4352.52	8785.2	4020.02	7767.24	0	0	3700.26	3890.77	4091.92	12060.7	7874.34	15393.8	4305.5	4558.04	0	5895.51	2599.13	1439.81	0.145776
	2.48_303.8843m/z	2036	0	6445.23	0	3507.16	14797.8	0	0	11185.7	0	502.966	20087.5	4867.6	0	3354.71	0	687.946	0	0	0	0.145854
	5.91_102.0554m/z	20256.4	17167	18486.1	16898.1	15666.3	15193.4	15217.7	14944.2	18645.9	14934.2	22220.5	19119.7	21050.8	21265.3	19096.8	23054.9	18065.4	23574.8	16953.7	18721.2	0.145987
	3.87_636.5828m/z	13290.3	2289.48	7197.89	0	2944.47	8760.47	7842.98	4382.62	7731.02	5662.77	0	0	0	0	1657.62	0	1202.98	1545.67	0	3298.37	0.146247
	6.00_384.7714m/z	9523.19	7713.92	2129.15	5599.83	4806.79	0	0	4147.72	4111.93	2685.95	6002.22	8346.79	4517.34	12344.4	0	13569.6	5871.18	13097	6264.83	1064.96	0.146912
	3.22_187.1288m/z	6070.64	10489.1	13510	12958.6	11772.5	17419.7	16786.1	13250.2	13933.9	15533.6	16722.9	16141.5	13736.9	8845.23	14991.5	6970.59	12435	8666.58	14386.8	12669.5	0.14778
	6.20_417.2100m/z	413725	265618	258496	238711	205181	227702	193285	210870	183158	256295	222678	257292	262266	362037	221325	362191	227080	391600	251327	277191	0.14791
	3.77_690.5721m/z	278870	243429	297909	262398	343943	359353	299996	146254	436594	169606	167157	305738	304374	230857	285203	199761	289156	275378	117539	200848	0.148031
	9.92_481.2478m/z	61715.3	46741.1	63923.2	33493.2	48308.6	30684.5	19136.5	38086.7	45500.7	90778.6	39856.9	26897.8	43620.5	61424.2	21474.9	25116.8	36730.7	25056.6	34906.5	36250.6	0.14816
	3.57_376.1595n	286238	305085	265905	375755	239226	273010	330092	233004	235293	280669	340539	272369	276597	373302	272666	273343	213935	300145	225304	269964	0.148197
	22.76_146.9805m/z	23137.8	30084.8	52030.5	51551.5	53770.4	82294.5	71712.2	71630.5	68746.4	69245.8	83774.7	76162.1	61742.6	35325.8	53603.4	23101.9	47834	21606.9	64891.1	63007.5	0.148444
	4.19_279.1012m/z	11144.4	4546.38	3203.23	1400.08	2057.16	1774.54	1587.19	3633.2	1522.88	1731.43	3719.61	3902.97	4359.35	8422.25	3984.57	9124	2742.88	7393.69	4448.83	5706.78	0.148457
	2.99_221.1540m/z	3464	4786.41	7257.13	8383.53	6593.96	10283.5	11243.6	9046.7	10009.1	10423.1	10140.6	8818.12	8041.2	4518.48	8073.19	6431.33	6780.67	4285.6	8730.8	5492.67	0.148577
	3.13_279.8841m/z	0	0	1161.86	0	1520.08	2996.1	0	0	1300.19	0	0	1677.61	820.494	0	0	0	0	0	0	0	0.148611
	4.00_327.0793m/z	12191	27306.9	7612.66	11500.1	7505.47	210.613	25620.4	22193.7	10061.8	25481	26653.8	4401.92	19034.4	23662.6	10931.5	6710.04	15604.5	33473.7	30882.9	29061.4	0.1488
	2.50_177.5978m/z	6089.02	6760.93	6059.67	5373.82	5361.15	6198.94	3168.03	7275.78	6653.6	8481.49	2905.54	6198.69	5887.44	6640.58	5579.24	8353.7	6105.1	11559.7	5373.83	5078.12	0.149351
	2.04_428.1032m/z	11169.2	4577.74	5789.22	6494.26	73.2057	3262.37	2213.28	8153.77	8813.72	717.257	6220.69	6131.84	9982.16	16388.8	2575.72	4551.58	7147.61	10704.6	13173.4	11417.4	0.149455
	2.04_423.9600m/z	14211.9	1249.46	18911	0	68045.6	16220.6	1811.69	4570.06	24376.6	870.161	30973	39929.9	22386.8	8135.43	4810.16	0	9381.52	4484.64	4782	2879.6	0.149659
	3.68_568.0704m/z	1357.96	5671.14	6971.3	7604.08	4989.62	11148.3	12415.3	7975.99	9592.12	19850.2	12848.8	6531.63	7769.94	6557.58	7666.79	3254.6	1309.92	2817.88	8877.32	10357.5	0.14973
	4.94_417.2450m/z	16942.8	15701.8	20858.1	0	0	0	0	2983.76	6376.94	13895.5	0	3877.74	11875.8	24051.1	0	29927.6	9449.91	15354.7	5660.92	12548.4	0.149827
	15.77_531.7733m/z	4048.26	0	8945.99	4307.43	42417.2	8554.99	0	0	18876.8	0	0	16430.3	6518.7	0	6186.78	0	0	0	0	0	0.149873
	7.49_362.1747m/z	19074.4	9231.83	7136.88	5466.43	9344.57	4783.9	5289.9	5737.49	6785.48	8753.19	7061.75	8738.81	7397.4	13005.3	5472.01	11656.7	10153.8	13307.6	7608.95	11587.8	0.149982
	3.43_375.1879m/z	22420.1	20492.8	19498.2	22125.4	10455	10592.5	10673	15666.2	6909.46	12248.9	13580.7	7847.35	14760.8	30297.3	13290.7	13389.8	7648.83	16110.4	9376.69	7375.47	0.15014
	5.63_360.0081m/z	30426.6	1742.53	24531.2	17304.7	15911.5	15736.5	17107.4	12462.4	33709.3	11190.1	23583	23150.6	23894.1	7558.13	21668.8	12591.2	16524.3	13422.7	12577.7	8784.81	0.15016
	3.15_96.0450m/z	7356.55	7882.43	8219.97	9681.04	7533.62	12187.1	8335.28	6811.81	8163.61	7364.12	6945.36	10230.8	8858.62	9126.51	11798.3	12378.7	12273.9	8661.6	8296.02	8690.52	0.150532
	19.82_369.1258m/z	27352.5	30588.5	35634.2	37840.5	38832	50401.8	34520.8	36871	35885.5	30277.1	33769	45595.6	31557.8	35736.6	53436.7	44385.3	36065.5	25952.6	27667.7	22007.7	0.150559
	2.75_201.0636n	84345.8	42867.1	68268.7	58365.6	69777.7	86197.3	65923.1	84522.4	89446.7	68327.4	57914.1	62122.9	93455.6	74816.8	70601.6	65424.1	92657.4	68152.3	92895.5	94106.7	0.150735
	14.58_453.1875m/z	3179.57	13675.8	7996.29	2441.69	13944	0	14729.9	13290.6	3738.34	3432.22	6672.51	4829.16	5491.24	0	1548.11	8456.73	14288.5	2900.69	10799.9	15174.8	0.150846
	13.73_230.1509n	7354.83	6012.12	10090.7	8777.68	6587.91	12032.1	9648.78	8380.69	8813.19	11052	10154.8	13352.5	11360.9	6274.08	16330.4	15722.8	12336.3	10761.9	9123.88	11426.3	0.150922
	4.94_432.2324n	37501.7	41416.1	53051.4	31750.6	21872.8	31420.4	26341.1	30861.3	48582.8	40497.4	38804	24537.3	43881.5	43154.7	23638	67062.6	26159.5	65688	24241.7	45623.1	0.151054
	14.97_130.3672m/z	1881.16	1763.7	3719.32	5114.85	4572.58	5006.64	4698.23	3611.5	2812.4	4504.34	3633.15	4282.94	3915.84	2776.21	4410.98	1196.39	4486.73	2314.92	3653.58	2974.11	0.151097
	13.18_246.1698m/z	3819.18	4130.39	2369.6	2840.2	3131.96	6029.19	3953.02	2117.43	4150.37	2450.78	2861.63	2882.24	2736.52	4309.19	5164.9	5714.52	2951.29	5345.13	5552.92	2734.4	0.151218
	7.19_537.2842n	47055.8	26739	20921	9112.59	26517.5	13856	33547.7	36282	9449.24	30426.5	13900	2900.71	16775.8	45660.3	14685.2	51864.6	22449.2	34873.6	31625.5	25478.1	0.151383
	5.35_341.1941n	17293.4	9573.45	3443.19	7447.21	8380.46	23.198	3751.3	6965.67	3854.49	7884.66	5915.31	0	6971.68	23326.2	3886.97	15363.4	9631.85	17431.7	4717.75	11820.8	0.15164
	4.16_201.1235m/z	439755	251018	319994	273293	221847	285618	269378	309189	285232	363644	260874	244067	338948	392004	234168	418504	279408	411170	300533	327631	0.151802
	3.64_576.1005m/z	19193.7	31687.9	19713.8	32349.4	8735.41	6615.44	18047	24770.4	9816.62	12611.1	30988.8	12067.8	14614.8	34885.5	15689.3	31696	15371.4	31290.4	26524.4	26489.6	0.151845
	19.98_374.3625m/z	1782.59	1686.85	0	911.794	0	0	2264.31	1246.9	0	0	0	0	0	0	0	0	0	1295.78	1571.31	3674.26	0.152244
	15.17_274.2745m/z	44197.2	138899	50054.1	52097.4	90894.5	57447	84246	61716.7	48062.8	50748.9	44683.6	51949.1	29953.2	45911.7	49568	40229.9	54781.2	44388.3	33291.8	35562.7	0.152509
	1.54_263.0066n	55376.1	88591.8	70765.2	121752	117111	72068.2	44426.8	23416.2	71923.3	73801.5	37231.8	44106.2	46215.4	49040.3	73281.7	108914	143786	71592	65103	55931.5	0.152631
	16.48_252.2318m/z	802.345	506.957	1636.55	1100.19	4343.91	841.598	501.317	573.999	1320.13	381.134	1323.93	2475.96	1788.38	588.5	1666.01	587.325	497.232	892.937	786.24	338.366	0.152784
	20.02_286.2744m/z	15151.4	13741.5	31565.7	31415.1	32608.4	39107.8	29667.1	26356.9	30340.7	18717.5	26607.2	45187.4	22183.8	21936.3	35149	29493.6	27655.9	14514.3	14047.5	21963.7	0.15293
	13.31_275.1181m/z	14023.7	15517.9	15297	6650.03	22563.7	8078.28	27201.7	26565.6	13287.9	15368.7	9981.51	17179.4	5780.22	7532.34	15036.3	29311.2	39205	4309	15694.2	18143.2	0.153045
	6.87_610.3050m/z	22857.7	30678.8	0	8082.42	3328.11	0	9494.87	12527.1	0	37373.6	16815.8	0	8225.25	85008.7	0	66353.8	0	50505.9	20501.7	30322.6	0.153831
	8.08_500.3072m/z	33278	30781	14076.2	15770.1	12036.1	16958	27229.4	31838	22761.3	37453	55264.9	31037.7	39469.8	68928.9	20564.4	33455.3	27934.2	46771.4	50541.7	49891.8	0.153963
	4.16_303.8842m/z	14561.2	6598.57	27797.9	15520.9	18646.9	30575.2	0	0	21663.1	0	0	25741.4	19648.8	8392.4	43385.9	1852.21	26434.2	0	0	0	0.154402
	15.54_198.1858m/z	6734.51	13791.5	18721.7	10365.8	24621.5	15104.7	14767.2	30760	11865.7	11082.3	13753.6	19513.3	9465.08	12195.7	20503.1	12653.2	12079	10830.6	10471.1	10286	0.154716
	4.64_284.1599m/z	8897.47	0	4890.36	40.4546	0	0	0	4843.82	0	0	0	0	0	6261.13	5108.79	8810.55	0	11105	3932.7	3.19093	0.154744
	1.90_526.9534m/z	97336.9	44084.5	127737	38027.5	98268	138582	46243.1	74924.7	185706	38172.2	62977.3	144505	91510.6	44686.3	54783.5	35775.7	76931.7	65640	58663	33334.4	0.154802
	19.65_109.1014m/z	2277.59	6752.25	4275.04	5543.06	5625.13	5005.78	9454.17	4266.56	5514.68	3797.04	5525.35	7366.01	4457.18	3771.18	6266.43	3774.97	4606.89	3469.78	5240.76	3565.27	0.155294
	2.73_443.2249m/z	16791.4	25541.3	7224.76	14945.5	17657.3	12856.5	14391.2	14173	8644.35	5966.63	5052.51	11208.3	9419.84	33130.1	15258.9	22833.5	19161.6	18670.7	17458.8	17983.2	0.155554
	5.77_221.1700m/z	0	0	0	68.9466	22.746	170.763	0	38.3635	0	45.3177	0	1423.57	918.764	216.822	104.576	5761.75	0	44.3235	33.3614	0	0.15558
	3.94_123.0689n	8664.19	4900.43	6069.65	3398.91	4166.84	5982.69	4440.19	3500.74	4658.38	4696.49	2647.97	3787.96	3879.51	5797.8	7262.82	7916.76	6471.21	6314.16	4296.23	5504.11	0.15576
	1.47_299.0162m/z	4756.05	717.209	12288.2	1063.72	0	7312.5	5144.18	5349.94	1122.82	253.173	325.099	1870.6	1453.88	595.014	500.52	716.68	0	733.088	797.6	247.953	0.155903
	5.74_326.1711m/z	119895	66365.3	63900.3	71902.7	58982.5	55442	54129	55837.6	53420.2	61240.1	76627.1	71736.4	72996.1	103194	57776.3	85778.6	79628.6	97885.8	63340.2	88798.8	0.15652
	4.03_347.1832n	516416	431040	465887	378705	322677	292175	265260	304429	307992	421352	376016	259786	485520	592751	418201	487502	374965	707816	356552	437573	0.156586
	5.06_653.2730m/z	14776.8	19332.1	0	9540.49	0	0	0	6841.1	0	16853.4	19990.9	0	0	64211.4	0	48226.3	0	22846.8	20971.5	23175.7	0.156707
	1.65_667.0187n	359877	348825	285840	221721	387215	244634	311093	270871	400673	285634	387712	262729	408240	511023	311891	391672	371549	470106	323517	385467	0.156776
	1.03_142.0633n	13964	21227.4	19954.4	23148.8	21025.3	25254.6	23087.2	17635.1	22656.2	20142.7	24482.8	24828.8	24714.8	15901.4	22711	16995.9	18971.9	18660.9	22288.2	18084.1	0.157015
	3.96_490.0994m/z	34299.9	16739.4	25573	49819.7	21015.6	16860.7	582.462	3289.96	21253	7924.17	5382.56	19955.7	32258.7	28853.4	18822.2	0	15473	18782.8	6015	14523.2	0.157235
	3.08_317.2176m/z	8707.35	8239.7	9950.6	11965.3	6695.6	7585.93	5946.68	9494.42	7517.72	11250.8	6680.8	3268.12	6654.42	10724.6	5963.67	11176.2	5194.73	12618.2	11482.2	9199.6	0.157275
	3.96_218.0905n	1.94242e+06	1.85259e+06	1.66688e+06	1.02571e+06	1.30193e+06	1.45078e+06	1.36154e+06	1.22088e+06	1.51394e+06	1.79585e+06	1.40364e+06	1.28074e+06	1.80826e+06	2.61713e+06	1.60605e+06	2.94142e+06	1.78066e+06	2.17938e+06	1.33786e+06	1.45391e+06	0.157512
	7.83_667.1928m/z	6020.43	6989.58	0	0	0	0	2945.54	4349.78	0	4831.29	3744.76	0	3253.52	39978.2	0	48996.4	0	13444.8	3522.52	7125.98	0.157646
	4.25_360.0256m/z	46956.7	13942.3	53003.1	19041.3	24523.8	36069.1	9300.87	18603.9	43847.5	21135.7	14401.8	32900.7	42004.1	21177.1	37259.8	12043.6	39472.1	25778	7492.64	7867.03	0.15771
	3.80_708.5592m/z	5734.96	4787.67	8730.11	2573.85	7565.87	20671.6	8032.76	0	7859.38	0	0	4095.38	7042.48	5136.43	8335.35	3192.67	3006.78	0	0	6230.42	0.157835
	6.11_192.0685m/z	29069	14165	16448.9	15100.5	17226.4	17232.5	10874	17431.2	13781.1	22873	13104.9	12721	16993.4	19648.1	13750.7	32611.8	16452.3	24068.6	12296.5	18790.4	0.157939
	14.85_217.1955m/z	0	498.511	0	564.491	0	0	0	0	627.103	0	534.311	777.278	0	0	0	0	0	0	0	0	0.158589
	16.07_318.2410m/z	2958.53	2508.52	1641.4	4494.66	6782.49	5722.95	11404.4	5893.45	10277.3	5248.79	3126.03	8709.17	4189.72	3984.31	4571.53	14224.7	9644	1310.94	3772.81	11780.2	0.158906
	1.51_256.8135m/z	79174.5	68521.2	141893	103082	78350	132694	130491	88688	106804	129693	123689	85586.5	123406	70820.4	88219.6	76345.8	101194	75737.2	97513.2	79295.1	0.158936
	2.50_241.9984m/z	876.098	0	0	0	864.88	1277.9	0	1125.71	649.015	487.582	0	3095.81	2230.6	0	0	0	0	0	408.69	0	0.159593
	2.52_313.1480n	27116.4	48444.6	66861.4	67572.3	76892.2	78742.5	98179.9	66075	88069.9	74753.5	99664.4	97658.6	98891.1	38106.1	73782.8	34568	44784.9	47875	85159.1	71409.2	0.159739
	15.91_279.3159n	223632	120218	152981	45155.5	75099.7	18457.9	132503	218529	102792	135917	222470	22624.9	150621	26973.9	16844.6	95069.1	53493.2	157532	308355	255260	0.160486
	2.57_319.1018n	18245.4	30434.2	29805	24444.6	19088	22944	30767.9	20571.4	28119.9	12924.2	27259.9	38553.1	33387.3	27927.7	21850.2	23282.2	17239.7	23832.9	18862	22881.5	0.161274
	5.97_369.2311m/z	0	5303.57	3624.21	0	5021.84	0	0	1061.13	0	0	0	0	0	13992.8	13712.2	7397.09	6473.87	17511.1	1729.32	1061.1	0.161643
	13.73_225.1493m/z	7040.03	2162.08	9693.62	12171	9371.48	15059.2	10900.2	9925.1	10800.7	8267.47	13065.5	12024.6	11959.2	3531.94	10506.7	5450.91	9667.62	3174.47	10601.4	7343.07	0.161766
	3.75_206.0483m/z	33146.3	46668.3	8860.82	18824.4	13070.4	6789.41	3949.35	2487.03	3797.3	4851.71	1205.31	2864.97	2110.36	23329.7	13620.1	48067.8	11766.7	18742.5	10243.7	24548.9	0.162146
	14.09_200.2373m/z	105407	75505.1	61276.3	24743.5	82275	18268	57319.9	53711.6	21200.2	39933.3	73407.2	30493.5	63306.8	15680.4	11820.8	11716.4	39252.7	12883.9	51084.5	31050.3	0.16231
	3.61_574.1903m/z	12340	9127.98	2697.7	13923.3	3630.85	0	4271.22	10854.9	0	6433.69	3577.88	2362.62	1385.45	18118.2	2439.27	12207.1	3725.65	14247.5	8299.95	11645.7	0.162424
	21.72_459.3032m/z	14976.1	14812.4	0	0	0	0	0	0	0	0	0	0	0	14415.2	6710.65	16881.8	7069.5	18800.3	0	0	0.162642
	18.37_552.3292m/z	8313.42	15742.2	9098.63	5640.11	14413.7	7551.02	20805.9	28660.5	7342.07	8626.5	6250.85	9853.91	2523.53	2896.23	10935.4	5817.95	28686.1	13666.6	21602.2	11066.8	0.162952
	8.29_116.0711m/z	32529	21706.6	18482.4	20815.9	18897.9	15189.7	17654.4	22005.1	15651.2	25063.7	24363.2	25070.5	24064.5	33416.8	20487.7	31679.9	18704.1	29267.2	24378.6	27545.7	0.163353
	10.40_465.2256m/z	3494.79	6731.81	7709.15	0	6164.7	6165.02	3578.6	0	5731.43	2358.27	0	1675.76	0	1294.53	0	1735.38	3427.88	0	0	0	0.164626
	18.76_113.9640m/z	16468.8	28987.3	67369.6	62735	84038.7	118894	108552	100725	95668.2	98924.8	118622	101366	82290.7	31350.2	68822.5	27569.3	43911.6	19671.3	96195.5	84263.6	0.164731
	6.32_411.1846m/z	4031.56	9357.93	1407.33	0	0	0	4095.58	1654	0	7235.48	10216.6	0	0	4705.07	0	9424.39	0	4541.83	5313.79	8559.97	0.164965
	3.10_408.1485n	26504.1	47864.4	29524.2	44223.8	18223.4	12991.1	25973.3	33306.2	18454.2	45467.7	37484.9	17434.2	19279.3	48010.8	21482.2	41362.9	18463.4	48286.2	41411.5	44426.7	0.165045
	22.67_144.9821m/z	61982	83511.8	135275	133493	144401	219353	198562	190382	184349	176740	227622	206553	161489	96693	151229	62536.8	126330	72145.1	177816	163897	0.165111
	17.08_301.2981n	1.03091e+06	2.39727e+06	1.26083e+06	939745	2.3624e+06	1.24363e+06	1.9073e+06	1.3374e+06	1.3484e+06	898680	1.11881e+06	1.35718e+06	753007	1.04212e+06	1.44667e+06	1.02467e+06	1.05789e+06	1.17954e+06	988352	923620	0.165195
	3.45_389.2382m/z	14193.6	11860.1	17309.6	15994.9	12733.2	10607.9	10968.3	9812.02	9386.52	9187.18	10091.1	10105.3	10424.9	20014.2	10380.4	11995.2	10317.5	9384.51	9479.82	8930.66	0.165376
	3.43_141.9587m/z	4156.73	4822.58	6260.85	4438.42	5873.65	9872.53	7257.6	6092.3	6040.52	6693.57	5144.44	7805.31	5329.66	4056.39	7023.69	4518.16	5746.34	3173.28	6762.68	4447.29	0.165391
	7.28_316.1867m/z	7496.35	4703.51	7685.19	2323.23	6068.31	1847.51	3454.47	1519.47	5292.03	4166.1	1494.48	3789.98	4622.31	7855.77	3566.44	7927.82	5707.48	5963.25	4650.38	5172.23	0.165411
	3.50_157.1043m/z	8746.54	13410	17393.5	20304.9	16739.8	25022.8	22708.2	17937.4	21665.6	18297.8	21859	22834.4	20612.6	12878.6	24075.5	13956.7	18273.3	12093.2	19741.1	14704.6	0.165446
	2.43_300.2855n	5665.14	14583.9	21113.1	21036.5	23545.9	33472.8	26407.8	25778.1	31029.7	24986.5	30256.3	35090.1	26375	14939.7	33905.7	7031.29	18875.9	13867.7	29649.6	22475.9	0.165479
	5.03_683.2841m/z	21285.9	36464.1	0	17980.4	0	0	22655	40458.6	6015.67	47626.4	54625.1	0	0	103242	0	53367.5	0	52383	48161.9	69895.1	0.165485
	21.56_531.2748m/z	13011.3	35431.6	3776.75	12040	70815.2	11136.9	36557.6	23398.1	8945.99	2449.72	18839.5	42835	17910.4	5438.67	4049.75	6948.91	25619.4	0	4852.93	0	0.165669
	1.99_133.0608m/z	20647.1	17173.6	20854.9	17680.7	15195.9	15684.8	15743.7	19525.1	18729.7	14023.1	22704.1	23282.6	17996.4	22498.4	18403.2	14917	13464.9	17797.2	17881.4	19002.9	0.166163
	4.16_465.2190m/z	19059	7843.32	0	0	0	0	2152.43	8638.16	0	3813.54	7720.64	0	0	17664.3	4641.51	18598.7	7674.03	7818.55	4027.71	8788.1	0.166269
	16.55_598.3107n	296079	676771	364302	319630	739020	524891	634017	661899	535017	348932	451289	431181	248421	277000	499892	625292	824502	390412	477486	615911	0.166288
	15.40_426.2615m/z	2454.17	14572.4	2797.75	1874.62	10976.9	4226.63	13109.1	14613.8	1175.76	6450.25	3646.14	0	1575.81	924.863	4470.23	9161.08	11724.7	3512.56	10761.8	10407.4	0.166348
	17.42_267.1721m/z	80306.5	114658	155975	121521	177082	136091	111174	148037	140137	95641.2	75555.6	141273	103487	138464	206330	88446.3	129284	118191	85526.2	106977	0.166817
	2.62_487.2342m/z	7833.13	4783.58	7028.95	1054.53	559.39	7114.25	9113.09	6668.02	9926.88	4328.59	6630.29	3168.26	9036.27	3702.9	3526.23	10637	9123.36	13340.8	6830.04	815.889	0.166837
	14.26_172.1697m/z	5497.96	10524.1	7356.52	7506.31	16603.3	11539.7	16677.4	13992	12112.1	12352.8	8540.01	15107.9	11480.9	7535.84	15635.6	6397	4455.26	7750.7	12010.5	13269.9	0.166958
	1.42_516.1399m/z	2709.08	3598.63	2010.35	1781.57	2120.76	4991.54	8781.44	9976.86	1769.22	4718.99	7290.04	1836.67	9260.92	5266.22	6713	4531.3	1639.55	3564.82	1669.96	3008.25	0.167155
	13.45_223.0633m/z	13766.9	20856.6	33364.8	35526.5	29895.1	42200.9	44686.2	39879.9	40424.8	36732	45590	37639.9	39456.5	24885.4	37019.6	17641.9	27062.2	21859.6	40702.9	33234.5	0.167328
	4.44_347.1565m/z	14572.1	12575	13873.7	2669.08	8536.55	11691.2	2402.28	3886.41	6992.07	5454.78	6371.25	7935	11127.6	21068.8	10565.4	7929.44	0	12732.9	5053.74	2054.12	0.167353
	4.39_411.1494n	39305.7	65835.9	55084.6	23623.6	30101.9	24221.8	19670.6	37537.7	28396.4	38545.9	60491	44379.2	37922.2	72843.3	44431.3	51430.1	22324.2	54614.5	69125.7	72909	0.167562
	5.91_130.3192m/z	177.779	399.649	761.242	862.045	893.94	1143.14	1449.54	1015.39	2140.56	2510.65	2230.36	2321.22	1450.72	591.453	0	0	0	308.742	1590.45	1170	0.167722
	5.03_208.1330m/z	7595.78	9226.85	8217.31	16763.2	12096.2	16107.1	15326	10694.4	11828.7	10404.5	11994.4	9870.91	12677.8	10006.2	10830.5	6357.21	14783.7	8346.12	11349.1	6037.84	0.167887
	22.73_495.0238m/z	4587.56	0	0	0	0	0	0	0	0	0	0	0	0	0	4377.18	0	0	0	4699.22	5357.88	0.168098
	3.91_169.0739n	2.82216e+06	1.6242e+06	2.24682e+06	1.22449e+06	1.49897e+06	1.45348e+06	1.26072e+06	1.41282e+06	1.80107e+06	1.92927e+06	1.03233e+06	1.40555e+06	1.49073e+06	2.19809e+06	1.63164e+06	2.58112e+06	1.9427e+06	2.35682e+06	1.4665e+06	1.71474e+06	0.168883
	15.38_256.3003m/z	70798.2	85821	100966	118200	97844.1	135143	116299	97764.1	108940	94009.6	109571	108909	109059	91827.9	132648	89712.7	101933	95980.2	105071	74112.7	0.168971
	4.60_377.2026m/z	38239	41389.1	81895.4	69266	51020.2	51350.1	75355.6	112895	48449.8	53956.3	112201	68509.9	103893	63740.2	54407.7	10143.1	41814.3	32085.1	81244.2	80171	0.169022
	5.68_301.2106n	279200	131420	150193	150653	90785.6	299185	136553	195788	140442	180294	238739	106709	116576	195650	129469	245007	145751	225942	159842	301473	0.169243
	6.13_282.1684n	427238	123465	117494	226179	52163.1	486776	74254.9	236193	74122.6	199721	248802	52162.4	47856.2	69919.6	133587	660344	134249	88638.4	86220.3	541394	0.169593
	3.59_429.9809m/z	618.345	2010.69	4406.37	6922.75	2184.64	3175.56	6694.28	5924.23	9030.86	17696.7	8459.99	6700.6	6874.51	0	2556.88	950.402	2750.87	2563.53	4243.86	2807.4	0.169646
	16.50_184.0731m/z	176961	290453	293686	108275	569058	105314	477857	577954	305397	205541	358969	293913	325356	105174	250505	188011	501833	164957	705182	569195	0.169695
	5.77_415.2917m/z	37637.3	17231.9	21393.9	21183	13489.6	19222.7	22433.2	14524.3	18846	21984.7	14174.8	20647.9	14154.1	22382.1	13319.7	24743.6	20701.3	36049.3	17904.7	21518.5	0.169769
	22.96_610.1856m/z	2015.49	0	3802	0	11091.3	6305.94	0	0	0	0	15015.7	5774.97	75772.1	0	80186.6	0	47041.1	0	51935.8	71013.2	0.170139
	17.47_213.1853m/z	12857.8	17161.2	17788.8	22505.4	19017.2	25453.5	23082.4	17708.1	25941.9	24468.2	21440.9	24996.3	23129.1	15957	28523.2	17427.4	20475	16711.7	18852.2	18700.8	0.170173
	6.46_227.1418m/z	9553.02	4647.03	5089.69	5454.5	4444.16	6200.04	4392.95	6026.26	5047.34	6603.19	6217.25	6511.65	6818.88	8998.38	7128.9	5289.29	6170.58	5917.02	4918.17	3459.37	0.170384
	17.72_596.3698m/z	112649	302585	186084	60463	607887	62259.2	238971	324254	176937	119134	216450	152960	116568	71435	118815	153146	539262	134243	396511	278253	0.170678
	2.50_290.1713m/z	321647	327285	265257	262377	276388	234348	235770	275455	295801	257831	251393	263572	309064	351113	259195	311384	238258	393179	276528	327067	0.170709
	2.75_291.9509m/z	18807	7633.75	20138.6	2227.12	19811.1	12996.3	5637.83	3405.53	8805.09	1957.54	5918.94	25451.4	23135.8	13401.9	19387.1	5411.43	15034.9	5777.76	3577.08	5805.7	0.171013
	8.47_260.1861m/z	3721.03	589.595	723.275	671.048	1397.3	0	0	815.535	1873.65	2206.48	3634.56	0	3492.01	3932.75	2406.09	2202.75	3826.95	4248.19	1005.81	2441.46	0.171083
	22.32_439.3216m/z	6385.47	15267.1	7129.27	2869.98	11934.6	12413.9	9576.97	12245.3	4351.67	4201.99	7802.45	9091.78	5035.43	8586.5	8057.19	8334.9	15800.6	10799.4	10596.5	8690.32	0.171118
	2.96_347.1929m/z	125486	115351	80264.3	118327	48018.8	42131.3	75014.1	68910.6	52420.4	79716.4	86873.8	42454.9	65943.7	143460	57288.3	115423	66785.7	117495	102681	108066	0.171135
	17.29_453.2857n	160361	403982	164966	135172	543622	278936	463735	375040	250317	153869	122779	184248	136215	117146	216683	391261	404310	212388	323319	368032	0.171395
	15.77_184.0731m/z	213465	266440	286523	138664	539709	123437	374152	667792	366628	256535	496158	391518	399971	148491	320689	177087	611969	237885	759589	538861	0.171398
	6.71_377.2387m/z	4105.1	4164.48	1960.45	6103.43	3869.49	0	4943.27	8415.84	3511.22	4064.54	4152.81	5507.74	2271.25	4644.15	0	0	2792.27	4810.02	2469.5	1455.79	0.171654
	4.05_95.0498m/z	2762.81	1283.07	2806.64	1393.4	956.901	1495.48	554.022	1483.11	2331.13	2540.46	1092.29	995.834	1632.35	2400.27	2578.79	2612.22	2708.7	2473.75	1312.21	2266.61	0.171669
	3.10_264.1555m/z	7460.13	15325.8	15215.1	20906.5	11373.2	10904.6	13859	17941	12882.3	19455.7	19948.9	14389.1	15474.5	12017.1	13080.3	6217.17	12683	7313.73	15735.6	16841.4	0.171996
	8.04_665.0629m/z	10054.4	23155.1	5176.4	6127.58	2317.01	21904.6	17154	0	3845.24	16082	18363	0	5899	9013.64	0	4232.25	3821.62	5423.77	3143.33	3495.67	0.172373
	2.69_671.1490m/z	28918.3	32833.6	41604.6	36856.9	22842.8	6993.55	19765.9	32436.1	19610.1	49663.7	43616.2	10179	23645.5	40980.3	14841.2	48764.6	20874.3	43189	43791.3	30912.6	0.172444
	22.85_523.4719m/z	0	0	1720.35	0	0	3970.15	0	0	0	2798.85	6208.86	0	0	0	8.9801	0	0	0	14748.8	2795.25	0.17315
	12.28_219.1743m/z	143274	184699	236147	229922	214094	247241	256084	169538	218808	206651	183787	240764	170706	185113	282344	178902	219325	201277	165229	161257	0.173575
	6.71_134.0449m/z	15719.4	8346.72	8545.64	9748.25	8784.62	7277.75	6620.98	9979.64	6794.98	8530.51	10253.4	10947.2	9167.36	12530.4	9141.06	10817.7	9543.08	13660.8	9323.23	12243.7	0.173621
	1.99_244.1295m/z	26666.8	23777.4	27351.4	29504	21625.8	31854.6	23911.8	25091.2	39180.9	24714.8	26877.9	36202.3	26654.7	30168.9	36753	27152	26561.4	26676.4	23552.9	22199.8	0.173698
	20.67_332.2944n	18976.9	60382.1	25436.4	4232.8	18128.2	11264.5	13561.2	12481.1	3013.83	0	8224.03	9241.27	0	5822.41	10572	6107.05	5552.46	92.6571	2054.96	5315.28	0.173705
	5.26_289.0852m/z	13382.2	10850.4	8607.11	6285.77	6498.12	5499.7	7229.41	3926.74	11330.3	7524.01	9733.26	6266.29	6239.66	8874.78	10341	10972.5	7638.06	13638.5	8843.72	8982.64	0.174142
	19.50_502.3736m/z	19883.2	11832.5	5920.97	14078.3	4502.3	13484.2	14697.7	17299.2	10375.1	0	7849.83	5175.83	3085.9	7020.89	11347.4	15694.5	7691.77	13097.6	19637.9	12270.9	0.17435
	15.65_202.0867m/z	0	0	32.4025	0	36.5427	0	42.0389	53.3576	0	50.5803	44.252	0	0	0	0	36.2963	0	78.2168	24.7746	34.1781	0.174396
	3.15_301.8890m/z	243.483	0	1418.79	0	2189.68	934.692	0	0	1161	0	0	3311.8	382.362	0	0	0	0	0	0	0	0.175249
	7.56_575.8073m/z	71973.1	75037.9	42367.4	73162.7	74130.8	45469.2	44633.1	41543.2	30634.2	40227.1	47993.5	51363.4	46176	72266.9	48912	35413.9	52991.6	53656.8	32867.7	42488.8	0.175495
	6.75_449.2068m/z	103245	101147	66829.7	97127	100890	78318.1	111436	154680	71029.2	143102	160544	92127.9	91773.2	183005	62185.8	93274.6	85197.2	130022	149637	238475	0.17563
	7.95_263.0848m/z	1861.8	4855.94	1994.31	0	2708.06	0	0	2345.29	712.1	0	0	0	0	8791.69	4794.47	5343.82	0	3843.12	4619.16	4538.5	0.176212
	2.09_246.1449m/z	23229.1	17346	22828.5	19730.8	14604.2	16661.2	17029.3	20901	16181.6	17348.6	24145.4	21397.6	24340.8	30501.3	23693.3	20364	21741.5	28418.5	24155.5	23222.2	0.176234
	18.41_356.3522m/z	7010.58	25684.5	6842.11	4362.75	15617.3	8866.87	16703.4	10768.4	11530.2	7149.23	6709.04	7472.33	9730.36	13171.1	18034.1	13560.2	55736.1	8369.76	10877.6	7600.58	0.176593
	12.79_209.1542m/z	4881.09	3512.42	6038.64	10703.2	6565.27	13325.2	8130.1	9840.92	10682.8	9406.97	8672.81	12328	14232.4	3845.67	12151	9430.11	5401.59	932.291	9223.37	7356.33	0.177564
	10.42_209.2021m/z	4055.03	3482.94	4923.81	5013.41	25053.6	91169.2	57548	3292.86	41449.2	17580.8	2984.12	4820.28	5062.3	11716.1	5381.1	44581.2	23073.7	13029.1	37099.7	65777.7	0.177787
	1.47_614.8113m/z	12838.3	15808.3	22110.9	50182.1	25398.6	37249.9	24401.5	40956.5	27267.6	27402.7	47500.6	40689.7	49594.2	15779.3	55320.1	10726.2	31353.3	17815.9	41360.4	13046	0.177929
	4.25_306.1661m/z	39588	77397.9	136930	102527	95386	116531	87430.5	125473	126554	98589.3	167591	126123	131799	66579.6	180703	41611.4	156387	54319.7	109309	53968	0.177986
	4.05_282.0067m/z	4635.75	1370.23	3472.41	1958.89	0	1338.4	0	0	0	1313.88	0	0	0	2784.32	4138.24	7324.9	3773.04	3321.22	0	0	0.178019
	13.43_171.1378m/z	11994.1	17432.7	22631.4	22803.7	21062.4	26609.1	24439.7	20936.8	26145.5	24451.6	30157.3	26188.6	20169.1	16767.6	24831	14196.1	18657.7	15403.7	25687.1	21604	0.178315
	1.42_220.0004n	17724.3	20713.6	20405.3	14851.1	20259.6	18979.3	17148.8	23559.4	14125.3	18241.5	24174.8	23970.3	24568	18614.2	17723.5	15741	4201.18	18585.6	21249.1	22324.2	0.178624
	1.07_176.9720m/z	8838.29	20283.1	15304.3	4703.39	4744.6	18032.4	6706.34	3663.87	52416.3	4601.86	3644.41	19447.8	4009.03	20451.8	7127.53	4481.77	4439.11	5611.54	5178.33	4186.69	0.178648
	4.28_500.2094m/z	8606.41	7067.65	0	0	6522.72	2213.63	18034.4	15809.7	4165.71	7394.77	6251.99	5817.87	3095.13	2573.45	0	4509.64	0	3525.66	17723.3	31302.8	0.178862
	2.48_158.9620n	11622	12861	16075.1	17834.9	18859.8	26489.6	20057.9	19017.5	24741.2	19883.1	22091.2	28200	21787.9	12918.8	21954	17529.7	16637.2	14232.1	20424.7	12965.5	0.17903
	17.03_287.1187m/z	0	0	0	0	0	0	36.9253	18.0383	0	16.2122	31.713	0	0	22.2353	0	0	0	0	0	0	0.179524
	18.46_508.3767m/z	108272	283749	117769	64349.5	440325	66693.4	205093	199970	116221	111745	56291.2	73112.6	70908.6	47251.9	88245.4	165931	334335	121222	168490	263305	0.179967
	6.29_227.1760m/z	76543.5	86589.4	102822	127951	99501.4	143745	108371	98404.3	110740	112414	129122	125017	118699	82242.5	145768	86610.1	108484	86768.4	109245	95786.2	0.180069
	2.50_464.1774n	33122.3	73818.4	20692.6	54105.5	56450.3	36172.7	55232.9	49719.9	38318.8	43076.3	38671.8	47455.9	32451.2	40936.9	38366.5	38159.8	25927.8	37420.3	30944.4	44785.2	0.180277
	2.34_317.1917m/z	71571.7	74894.4	50961.1	70015.7	54668.3	45187.5	62626.3	64446.6	60105.5	76598	53621.1	45933.1	48338.8	66286.7	45838.4	53834	44210.9	58746.6	48223.5	55697.9	0.180493
	5.79_541.3086m/z	36799.6	70201.1	18903.7	22937.7	22092.4	31065.6	26915.4	13118.3	16238.3	13735.1	23333.8	22944	12663.8	51650.8	34403.3	57499.4	23238.9	50779.3	27046.6	36280.5	0.180503
	2.39_318.1181n	38051.4	28751.7	31668.9	27989.3	29712.3	34424.9	24808.7	29623.5	30877.9	28594.7	24490.2	29275.2	26244.9	25617.4	36779.3	24290.3	34369.5	31747.2	36886.2	37438.4	0.18098
	4.16_132.1021m/z	507868	215387	321218	235027	244970	205131	212732	226276	234397	322248	179603	253477	315730	395869	301323	386380	317296	386760	234737	358585	0.181123
	1.56_331.0346n	108296	70008.2	202946	139417	93361.2	61111.2	75588.8	80336.5	95580	136738	69989.2	108027	187672	93832.1	129049	75003	70723	78669.1	85837.2	104635	0.181213
	17.61_549.3143m/z	90492.7	266948	363990	234508	710668	421336	256595	338830	486597	219432	288046	462049	340081	258237	380208	346610	427535	98702	131710	184197	0.181257
	5.56_252.1598m/z	16869.5	21702.9	27549.3	30016.9	27239.7	34952.3	31653.8	32335.1	32147.9	31363.8	32760.1	32691.4	34271.2	18535.4	37346.9	24656.9	29244.7	23223.8	28884.3	21147	0.181348
	8.18_693.3779m/z	7914.62	26203.2	7871.71	9980.33	0	13785	0	2317.27	0	10903.5	8728.03	0	4559.81	4979.66	6904.9	0	7926.98	0	0	4072.05	0.181735
	3.96_289.0125n	16447.8	6596.91	13488.5	71811.3	14780.8	20904.8	1383.92	1159.48	10910.6	1392.45	1375.92	16990.9	13053.1	11540	18080.4	0	9775.04	7390.13	1282.58	0	0.18186
	21.45_287.2375m/z	0	1217.06	0	0	2882.66	0	2296.16	2932.37	0	1170.7	2178.95	0	0	0	1212.82	0	0	0	938.392	0	0.181978
	3.61_213.1618m/z	10531	14020.9	17450.6	22258.8	20805.5	25516.8	22553.8	12590.8	18872.9	15106.2	17208.1	21807.5	14867.4	12799.2	23724.1	12417.1	20398	11862.1	13682.9	15950.9	0.18201
	2.13_216.0302m/z	11564	11554.3	10225.9	12626	9685.68	14939.6	17816.6	10114.4	10844.9	15173.5	8553.36	7960.97	10144	10441.3	12140.1	14241.3	10829.9	14422.8	11907.8	15516.9	0.182111
	9.18_118.0657m/z	288.732	0	844.147	641.294	0	280.309	217.711	1059.66	510.418	197.593	339.189	392.131	0	266.363	854.202	675.424	209.267	521.898	1259.06	524.3	0.182234
	15.08_158.0814m/z	1433.5	1454.93	2917.22	2840.84	2724.96	1949.2	704.143	2061.42	792.48	1437.87	2375.43	2634.63	1756.7	1167.1	2801.84	1817.89	1199.94	2225.71	289.138	1461.33	0.182562
	1.49_370.0936n	121.411	579.194	0	100.315	117.883	290.401	0	0	97.355	58.6222	0	0	239.028	450.241	594.477	0	115.947	97.5861	0	0	0.182956
	6.25_147.0764m/z	34858.2	21789.7	18908.7	18231.2	20209.4	16375.2	13816.6	16875	13317.5	17942.6	27902.9	21503.6	25545.7	32423.5	17998.2	39257.5	18337.1	31477.2	16871.2	25500.8	0.183093
	19.63_485.3576m/z	4946.64	4614.21	7289.5	0	1683.24	0	0	0	2254.73	2408.59	11825.1	5883.78	2906.02	0	9377.21	0	0	0	5313.17	0	0.183384
	4.41_356.2608m/z	22749.3	10721.2	15332.7	8715.54	8142.45	18118.9	11302.3	6484.05	9420.39	14123.1	3844.54	2753.22	3180.27	4179.37	4232.66	7391.12	4633.78	4088.69	8029.53	4648.67	0.183514
	15.13_311.1267m/z	5664.76	7157.2	8725.38	9814.75	5649	10905.4	7106.49	3038.29	3102.2	3047.83	6092.74	5560.69	3833.94	11250.7	9548.59	5003.06	5285.48	6358.5	5706.72	1716.3	0.183518
	1.45_569.7046n	391.26	146.711	10115.7	2264.58	12413.9	17996.8	11462.9	17460.6	2429.44	10190.2	17134.2	14222.4	38572.2	160.219	2882.6	6940.26	120577	1094.59	10322.8	5848.12	0.183712
	9.00_468.1800m/z	34198.7	11830.8	18457.6	17891.8	14964.5	15407.7	6928.27	5926.91	8802.28	9695.09	7824.47	19701.8	14745.9	27719.6	15176.4	9086.68	6200.56	14243.7	10481.4	11417	0.183731
	4.92_364.1416n	740930	473316	502145	365179	316168	261408	314978	448464	427777	445252	408621	326531	511568	787171	373811	829662	372045	822843	390146	431806	0.183808
	17.68_328.3209m/z	7232.42	30877.5	3959.05	5687.87	17787.2	9611.77	14098.9	11208.5	10395.8	7045.92	11828.6	9278.16	0	5874.11	6181.68	3046.53	1589.97	11617.8	4454.23	6131.5	0.183973
	21.17_444.3278n	6902.12	18691.5	50982.2	27165.1	1.03776e+06	1.58783e+06	10680.1	18941.4	2.42889e+06	8372.72	9947.1	2.42321e+06	940034	1841.36	14243.6	7456.96	11157.9	1733.33	3127.79	6766.87	0.184053
	3.98_282.1196m/z	110292	82384.2	64866.9	77097.3	47427.9	57469.8	57689.5	61529.2	61802.9	93673.6	69310.3	58824.1	96216.5	111009	83107.1	114289	84710.7	94968.8	81119.6	71068.6	0.184119
	3.03_129.0428n	4.01132e+06	2.37539e+06	3.41539e+06	2.57986e+06	2.24139e+06	2.90566e+06	3.05126e+06	2.96752e+06	2.58543e+06	2.8805e+06	3.30746e+06	2.8793e+06	3.77573e+06	3.30808e+06	2.98682e+06	3.66205e+06	3.07351e+06	3.65123e+06	3.08476e+06	3.23243e+06	0.184151
	19.50_328.2629m/z	37865.9	52930.1	31427.8	37382.8	61528.8	66723.8	30886.8	37818.6	32968.6	29679.6	27540.7	49625	35749.1	32572.3	42699.3	32765.5	39686.5	35476.4	23964.6	31774.5	0.184259
	2.92_336.1589m/z	16644	8344.88	6432.24	8066.05	5251.77	3422.14	6197.66	3085.05	4117.25	3566.16	4576.9	3834.47	6977.45	7097.51	5892.76	9747.62	6304.24	9418.28	4782.09	12633.5	0.18447
	1.97_666.2193n	80450.2	59715.5	25939	40621.4	43663	53489.4	50814.5	28138.7	56675.4	33022.2	20222.5	31487.6	18964.8	56944.4	55751.1	52516.2	69635.8	47208.4	37636.4	71531.9	0.18461
	18.94_347.3151m/z	7544.87	3431.74	7654.59	5310.07	12654.1	2760.2	7060.59	7813.81	8038.24	4999.55	6864.84	1396.65	2478.26	2884.46	3749.07	3453.61	0	2456.68	7828.54	3990.23	0.184749
	1.70_377.0645n	37605	47001.7	74951.9	58632.4	59548.7	72066	76669.1	107743	76521.8	82285.8	70940.1	54500.9	56867.7	54107.6	43997.2	49039.8	84960.6	72444.3	106497	77536.2	0.184975
	2.27_382.1464m/z	4696.15	4018.79	9041.3	4774.41	2791.93	2410.01	2619.68	2811.01	3224.69	4131.38	3784.99	1934.29	2146.03	7381.8	2073.26	6233.72	2465.72	5741.85	5414.16	6294.38	0.185041
	15.63_444.2964m/z	893.299	0	0	0	2537.62	1880.08	0	3103.42	0	0	0	0	0	0	2864.61	0	0	0	0	0	0.185403
	4.30_248.1605m/z	8420.87	8178.61	29636.3	11512.2	11839.9	8614.63	3574.08	10460.7	12459.8	5880.31	17428.7	11927.6	20275.4	7187.42	13300.2	7554.96	8659.46	5606.01	13556.4	3679.01	0.185774
	4.99_332.1813m/z	69862.6	76616.7	84911.1	74584.6	77367.1	97544.6	101534	67675.4	61681	113618	69601.7	36384	66259.7	69727.3	52229.7	87135.4	73607	107648	79268.4	89673.3	0.186241
	3.96_318.0146m/z	36736.4	16484.6	24583.5	128411	31263.2	38520.7	7565.13	2723.5	19579.1	7612.92	5305.17	35709.3	26408.2	22807.4	37805.7	0	23717.8	18319.5	5338.41	4292.18	0.18636
	7.26_282.1913m/z	9248.53	3512.68	724.222	0	0	11966.6	861.272	5272.97	2150.17	1401.48	2926.06	0	0	0	0	6214.26	1417.61	783.77	1220.71	22034	0.186715
	5.56_733.3347m/z	11828.7	14400.6	9619.65	16580.1	15771	0	0	0	5478.39	0	0	0	9487.07	22187.7	0	37580.5	8725.59	25663.5	0	0	0.186815
	19.52_343.2126m/z	3045.98	3956.89	5509.54	5345.57	7663.3	12757.2	5198.45	6327.23	4739.38	5301.17	2863.35	9936.3	6211.39	5414.37	5109.08	4102.57	5608.34	5923.88	3928.65	1791.27	0.186906
	2.46_147.0764m/z	101094	85871.6	99129.8	84956.1	80216.4	88570.4	73435.6	90990.4	88857.2	81817	92304.1	107017	102879	102234	90167.9	79879.2	69838.5	108751	78558.7	80822.8	0.186922
	1.47_177.0614m/z	8298.21	8672.53	8518.63	7282.26	7930.36	15666.9	10372.8	8831.26	8438.09	12436.3	5011.37	5980.57	8023.69	8133.17	10567.2	6900.66	5868.49	7223.95	9442.22	6961.2	0.187066
	6.57_384.7719m/z	6900.4	8933.82	964.355	4307.18	2761.36	11675.8	2519.67	5099.83	10611.3	4109.55	7223.13	11275.1	4245.86	9427.95	4025.42	20584.4	12411.5	11408.2	1470.51	2462.71	0.187162
	18.90_248.0588m/z	3756.61	2497	5182.9	7619.82	9543.03	13038.8	10343.4	7428.64	10395.2	5574.17	7904.85	8484.95	8414.95	7596.21	9700.62	3297.48	7110.3	7224.7	6423.82	6163.51	0.187303
	15.56_546.2817m/z	0	1866.81	0	0	0	0	2803.09	0	0	0	0	0	0	0	0	0	3468.59	0	0	1777.67	0.187446
	2.59_513.1499m/z	37498.8	23585.4	37045.2	19939.7	13711.2	22119.6	14866.9	20732.4	30813.4	23656.8	9882.36	4570.28	3119.34	16877.6	7449.19	20195.2	12396.3	14009.2	5822.08	8352.99	0.187451
	1.23_139.0502m/z	384.269	459.779	439.312	534.709	663.026	1270	623.359	153.268	185.512	308.052	372.032	192.579	322.046	532.825	598.195	798.958	415.858	806.474	806.028	438.446	0.188243
	15.42_454.2925m/z	1893.91	4734.46	1248.62	0	4395.44	0	7086.36	7708.11	0	0	4286.73	4250.59	2359.81	1422.36	0	0	0	2606.42	12205.3	11321.6	0.188567
	4.44_215.1391m/z	11803.4	6765.18	6717.61	5488.81	3980.28	6446.96	6772.59	7847.24	8602.38	7510.38	4437.23	4045.66	6223.1	10081.5	6294.01	5983.79	5451.74	13382.4	9325.94	8688.62	0.188584
	17.31_251.2008m/z	14868.6	12486.8	23499.1	21911.4	19720.9	25001	24803.6	22705.1	20480.1	20049.5	22050.6	24682.6	18837.2	15801.8	23496.9	10430.2	19303.3	15840.8	22066.7	21497.3	0.188626
	4.46_739.2831m/z	12385.7	13245.1	0	9740.6	0	0	0	0	0	7632.61	12395.7	0	0	41722.9	0	8829.27	0	13740.8	14487.6	36756.8	0.188822
	6.87_260.1375n	1.32288e+06	1.02426e+06	939703	961515	878022	735867	1.01901e+06	984355	687753	1.18843e+06	1.2008e+06	1.03599e+06	1.21449e+06	1.47136e+06	894082	1.24803e+06	845251	1.39176e+06	1.17522e+06	1.26786e+06	0.189029
	6.71_189.1232m/z	21045.1	12152.1	13237.4	14290	11783.2	11095.7	10334.4	15271	7568.91	13577.2	12721.2	14289.9	10719.7	19369.7	10004.9	10836.5	9061	13244.3	8911.44	12449.3	0.18915
	6.04_536.2866m/z	23069.4	26748.5	15655.7	20067.5	12097.9	3352.31	11464.6	22062.9	6262.97	9636.83	29448.6	11041.7	10525.1	44336.7	11149.3	21816.2	8335.38	28730.6	28473.5	35587	0.189227
	6.71_363.2252m/z	57879.8	50109.9	39643.6	49356.9	43871	34299.6	63087.4	76877	30264.6	55629.4	66459	56119.7	45156.4	64297.4	29914	29848.4	35343.5	40403.5	51399	51357.1	0.189393
	19.24_492.3249m/z	2961.21	10939	2025.71	2086.83	11137.3	4072.8	8401.85	11270.9	0	0	4143.28	5129.48	0	0	2002.61	6990.14	15635.8	1445.63	10355.5	3111.66	0.18948
	8.68_800.1786m/z	4922.56	3966.9	0	10829.3	6569.05	0	4150.53	0	0	4116.48	0	0	0	0	10069.5	4442.12	20959.1	8092.41	0	0	0.189491
	4.07_214.6472m/z	112444	115701	105503	97861.2	89108.8	100625	83128.1	69481.7	81281.6	89442.7	92065	79766.3	91190.9	130259	109800	123225	120467	143459	83805.1	79228.5	0.189727
	16.80_95.0860m/z	520.996	879.761	811.522	1102.73	1044.5	877.845	1123.12	1006.2	1188.86	1416.76	1388.27	1127.25	909.422	686.792	1328.77	781.619	1242.62	432.576	1127.44	577.737	0.189803
	11.80_600.8807m/z	0	0	0	0	0	0	3740.91	3494.06	0	0	0	0	0	0	0	0	0	0	12466.1	0	0.189854
	12.01_246.2426m/z	2574.71	3330.09	3632.1	3355.7	6479.74	6013.39	8807.26	7104.11	5398.98	5413.97	5476.64	4505.05	4802.11	4035.09	6124.4	3887.15	7591.6	3964.04	9663.28	7159.51	0.189939
	9.37_447.2637m/z	29734.1	16886.7	32212.6	22174.3	32674.1	15392.9	23656.1	41516.1	24751.9	32100.4	20024.4	21070.5	29026.8	44235.9	18488.3	24145.4	25956.7	40932.8	45034.9	29436.1	0.190002
	10.38_132.1021m/z	1696.72	1372.15	3158.16	676.472	2133.9	615.622	1947.91	1371.6	2300.56	618.027	1177.03	2089.73	960.473	1430.36	1905.12	828.993	2693.88	1816.97	2926.15	2156.45	0.190292
	9.16_242.0808n	70716	45300.2	59047.7	57787.3	63928.1	38642.9	39543.1	50213	44262.3	33763	30087.1	46678.3	49158	54829.8	53304.8	49037	39102.9	47488.4	33715.9	40169.5	0.190306
	6.89_218.1387m/z	19468.2	15152.8	12392.6	13376.4	11384	7297.86	8035.84	7884.57	8664.33	14808.7	13704.5	15150.4	18962.2	22914.6	7786.48	11943.6	6531.19	10209.1	10894.1	10855.4	0.19045
	1.97_217.1068m/z	9212.59	19988.2	13504.8	14437.3	20091.8	24759.3	19199.3	19467.7	17572.8	16622.9	21464.3	18806	19145.2	13182.8	20584.4	13272.1	14724.5	13387.5	18216.6	17102.8	0.190539
	22.76_337.2740m/z	1371.85	5558.24	1117.05	3221.02	11473.2	25787.6	8918.79	76136.6	4460.92	2433.04	1710.31	3077.95	12116.9	3991.88	28254.7	0	1025.65	1837.9	0	0	0.190864
	22.83_658.5402m/z	821614	273751	1.09142e+06	2.09344e+06	1.5993e+06	3.30437e+06	119737	692580	481909	11680.2	106696	908178	1.24189e+06	0	157814	0	170826	0	1.07901e+06	107914	0.190877
	1.49_129.0792n	65254.3	71812.9	104497	62619.8	61739	71424.5	97045.5	52394.9	41894.8	68306.7	42345.9	50092.2	38869.9	69641.8	31703.5	53815.6	51513	40342.1	42672.8	57414.9	0.191289
	3.87_555.1307n	723722	194953	317830	325350	297910	749972	490932	252513	667352	376490	244026	133462	208344	195357	230617	248090	231591	234350	125179	326826	0.191331
	6.39_444.2165n	634981	437480	368242	282323	273933	227818	272445	351565	275651	400782	400566	305424	441259	627633	281432	514067	257200	642482	395136	503655	0.1914
	19.10_427.7957m/z	0	0	0	0	0	0	0	0	8.81043	0	1312.28	0	0	0	0	0	0.335482	0	2678.93	0	0.19147
	3.89_132.0659m/z	2478.86	1629.38	2010.6	1364.15	1787.3	1741.39	511.858	269.41	1046.64	26.7222	519.53	1452.54	1247.63	1886.67	1806.15	2889.9	2126.83	1698.29	738.487	1681.7	0.191655
	16.80_336.2296m/z	1532.45	6055.67	0	2675.31	1183.59	0	5200.54	0	2345.94	998.833	0	2954.37	0	7951.76	1103.67	2746.24	0	0	0	0	0.191696
	1.60_426.1345n	274855	215539	279949	145303	207229	88804.4	158506	114382	213731	181499	120612	195696	200600	268466	319623	153869	148414	172891	145999	166599	0.192079
	2.18_311.0047m/z	1097.23	0	3377.78	2889.99	0	591.022	5093.14	1897.71	680.76	6349.49	1821.82	0	2793.24	860.044	0	4938.02	0	1756.15	5641.03	3956.3	0.192545
	6.73_630.3082m/z	111327	69767.8	89116.8	100406	62073.9	53535.3	32994.4	71507.5	36584.8	38846.7	74826.1	103766	79076.8	110373	74018.8	46061.8	53661.7	87976.1	65898.2	27535.8	0.192777
	2.36_361.1721m/z	19533	24020.9	16870.1	18924.9	12058.2	9115.21	11689.7	15746.2	12845.1	15588.5	18215	14576.1	13777.9	20279.6	20909.9	9743.61	11119.7	14234.7	14835.6	17866.6	0.192804
	16.89_302.3053m/z	635.888	5102.51	0	0	3735.75	2112.69	1896.01	2946.31	1114.99	0	1461.54	0	0	754.57	2153.59	1398.22	0	1000.96	0	0	0.192934
	3.22_177.1277m/z	3512.56	6392.97	9411.43	7544.91	8876.83	14691.3	12417.4	9493.06	12934.5	8761.59	8599.75	13769.7	7498.07	4774.4	13354.3	4147.62	9464.87	5694.02	10657.2	6111.68	0.193143
	7.07_599.3236m/z	12930.7	7651.2	13610.2	3293.1	6553.06	2749.09	2437.56	5825.29	0	4594.85	2709.06	6696.65	2596.2	12167	3138.86	5565.99	6631.97	17504.8	2676.69	12862.9	0.193265
	4.28_473.2247m/z	10469.9	6690.18	0	10032.7	1742.5	2398.14	2418.61	2103.64	0	2493.42	2934.83	2226.1	0	13025.2	7773.62	25746.6	8033.74	9270.15	0	0	0.193394
	4.30_233.1499m/z	37570.7	25771.1	22930.5	26432.2	18821.6	21714.7	16147.7	24600.2	18876.5	22593.1	14915.2	9834.18	15154.8	20162.5	20398.7	37350	22211.8	26045.7	21524.7	20912.3	0.193396
	13.61_317.2916n	0	5922.15	1458.2	2553.19	0	0	1203.41	0	0	0	0	0	2655.97	1608.03	0	0	0	0	0	0	0.193471
	3.98_147.0763m/z	38328.3	28048.6	32415.6	24976.7	25635.5	27446	20572	23920	22276	28006.4	22355.9	24900.2	34173	37190.9	27462.3	9799.08	28193.8	35405	20460.5	22559.7	0.1937
	14.90_539.3584n	220557	264322	269204	96816.7	260398	119169	374735	489261	309081	121154	263060	231427	252244	87627.9	150046	184138	443468	105786	413615	452447	0.193997
	17.42_495.3326n	5.40717e+06	1.70659e+07	7.09862e+06	5.4332e+06	2.04216e+07	7.34805e+06	1.47358e+07	1.28321e+07	1.0256e+07	4.42107e+06	6.30497e+06	5.83113e+06	6.10788e+06	4.93679e+06	1.09909e+07	1.06355e+07	2.19278e+07	7.53254e+06	1.17472e+07	1.2157e+07	0.194119
	2.13_190.1446m/z	2776.67	1288.68	2982.09	3544.31	2362.98	3775.48	5412.44	4100.67	5938.96	4649.12	4261.06	4380.76	5333.2	3902.35	5275.79	3094.69	4367.65	5628.84	5059.39	6222.54	0.194361
	7.07_212.1281m/z	914.684	1579.89	0	707.652	0	0	0	0	0	0	0	484.537	735.968	2632.76	0	0	0	0	0	0	0.194485
	5.88_446.2621m/z	140979	202927	114354	128284	136106	155550	160553	122559	145443	120901	100766	99965.6	86706.6	161873	109407	157362	156242	170099	157554	118572	0.194496
	16.25_498.2819m/z	19006.9	63793.4	30342.2	34004.4	72548.6	51256.1	84289.1	106912	57821.5	43610.4	33059.2	43329	30376.7	27920.9	53647.3	50506.6	73058.5	41907.2	73215.2	92579.8	0.194512
	14.30_241.2166m/z	22859.6	23678	27590.7	30356.9	31138.2	32830.8	27645.9	28842.1	31071.2	30755.8	31807.4	31035.4	29137.6	18458.1	36494.1	24944.6	23960.4	21848.5	27708.1	31215.2	0.194834
	3.33_150.0450m/z	11787.9	14566.4	15825.3	15420.5	15172.3	18738.5	21330.5	15745.2	21503.2	19305.8	17412.7	16157.3	12886.7	11354.7	21507.8	15377.9	14655.3	8642.64	15784.5	16892.4	0.194939
	8.73_706.7079m/z	8979.8	4823.75	8688.73	0	13346.5	3982.54	0	0	3096.49	5438.6	5344.01	6158.81	0	0	0	0	0	0	2652.26	4207.28	0.195008
	15.84_316.2850m/z	0	0	0	851.941	0	5763.9	3174.5	6193.75	1438.21	3900.65	8655.73	0	0	38.0944	0	0	0	0	0	1202.73	0.195382
	9.83_265.2175m/z	7414.19	8372.26	16966.1	16618.2	12112.3	20888.6	12878.6	11221.5	16193.7	13154.2	14521.5	14465	13180	7533.2	13694.5	8666.17	14692.7	7268.9	15161.2	7604.8	0.195506
	4.16_218.1138m/z	1352.4	760.958	1530.1	3110.3	558.184	2050.34	1376.56	1140.11	923.792	1152.85	2026.19	884.694	1034.67	2142.08	0	1190.25	1691.56	659.215	0	589.107	0.195698
	2.27_490.1526n	730431	906154	775062	789133	606156	747613	797347	461656	574888	721677	850803	520202	569388	1.04117e+06	800172	857228	642968	833822	960719	847875	0.195704
	5.15_369.1764m/z	18516.5	11377.6	13912.3	9119.57	10436.2	9000.14	2930.85	6443.71	7837.4	12497.8	6200.58	7376.89	11979.5	16022.7	4080.36	12833.5	12176.6	24352.2	10417.8	6579.77	0.195963
	6.71_271.1789m/z	3572.74	1191.91	976.642	63.8384	35.1766	4734.79	635.491	0	195.317	732.11	314.856	12440.4	3485.1	7018.72	3206.99	20537.6	3314.39	3832.08	1063.36	1193.5	0.196027
	11.30_748.4409m/z	0	19262.2	3809.97	15022.8	24535.3	17186.3	10095	0	14162.7	3555.45	3805.74	22781.8	3206.8	21507	32120.3	6526.99	12292.7	7557.36	5593.39	0	0.196035
	4.44_340.1617m/z	284452	160893	204401	155092	132350	112395	98282.5	119869	132487	168561	142401	109972	172296	254943	130683	189363	141677	220516	189588	223000	0.196236
	5.19_247.1288m/z	42569.8	28443.5	31071.8	42383.7	30650.9	23155.6	35788.5	35559.3	27110.9	36750.2	35225	30999.6	35210.4	32870.1	28693.4	31323.3	33818.7	40325	38889.5	38669.2	0.196312
	1.54_144.1382m/z	8040.45	8566.88	11024.8	17253.9	12077.5	18652.6	16903.6	11871.1	18707.9	17547.8	16920	14326	15189	12425.2	15960.8	8022.82	12186.2	9988.06	18126.3	11127.4	0.196814
	6.27_584.3657n	8711.81	0	2249.67	0	1382.6	574.264	1254.63	1423.9	1258.84	943.267	752.702	1650.27	1133.33	4027.5	0	8687.65	2211.4	2805.11	1221.62	1848.66	0.196835
	6.25_682.8052m/z	41200.6	68290.5	21187.6	64580.2	44067.1	42990.6	28446.4	16443.6	4446.31	32275	43192.6	37384.1	53868.6	61251.3	58799.7	66804.1	44276.4	85803.3	45617.7	30334.7	0.196895
	18.16_493.3764m/z	24318.4	77101.9	26678.1	12023.1	75246.1	13509.2	36644.3	43401	22346.9	17969.7	19356.3	13501.3	10450.9	8517.74	20246.1	38265.3	58385.5	34114.7	43419.3	34484.6	0.197003
	5.40_278.0935n	46271.5	32991.8	31748.6	26348.1	23461.5	23150.4	22871.9	26810.3	32339.4	38078	43659	25477.3	29390.7	36463.7	22621.5	38517	24393.3	48072.9	30551.4	39836.4	0.197224
	12.40_289.0864m/z	28046.6	28687.6	32164.5	25018.5	43011.4	34666.6	32545.7	32207.8	33107.5	37110.3	19139.8	19027.1	26466.5	20783.5	38680.9	37089.3	60238.6	20157	24283	42258.8	0.197329
	1.51_247.8666n	261400	202409	490585	434901	319797	378492	355732	407502	383133	439070	480873	407608	440300	322131	423080	277978	406007	319253	351869	304691	0.197356
	16.43_273.1693m/z	1970.7	0	6814.17	0	2948.76	0	1729.76	2895.94	81.7816	1010.94	0	11416.1	1009.15	565.809	4674.56	0	0	0	756.089	1179.36	0.197496
	1.07_116.9278n	6313.17	14815.4	10825.8	2680.14	3058.43	11460.7	4325.12	2479.89	38555.8	2377.13	2147.12	12181.6	2644.23	13602.6	4915.03	3004.26	2603.05	3864.87	3391.85	2570.91	0.197887
	1.45_262.8571m/z	3413.71	236.62	5836.74	2384.97	3890.56	7809.28	4684.09	4779.22	6998.66	3142.37	3584.36	11171	8291.32	274.172	801.503	2314.05	47150	1703.8	3249.36	1995.17	0.198106
	1.56_253.0118n	65451.4	14222.6	104078	65307.5	61448.4	28822.6	20963.9	42799.7	62177.5	56119.9	53240.5	75790.4	113253	57242.7	44022.3	27195.3	27708.3	45009.7	55680.7	47965.8	0.198251
	3.68_181.0261m/z	11101.7	2570.87	972.437	1074.93	208.37	10983.5	1330.64	0	0	1047.91	9487.85	2286	737.886	370.004	6427.28	4389.92	1077.04	1171.53	11760.7	13504.3	0.198863
	21.03_167.0338m/z	0	391.924	813.899	432.054	1724.25	1272.63	517.382	1042.49	1171.8	430.122	1304.75	722.023	981.392	0	0	1412.44	2907.31	296.522	1031.56	318.396	0.199088
	1.45_247.8930m/z	0	0	305.647	0	0	387.239	0	0	361.894	0	0	0	3108.21	0	0	0	7039	0	0	0	0.199108
	6.64_224.1411n	7105.69	3153.35	3758.53	3518.75	1352.35	4756.29	1729.62	6418.2	4505.31	4633.64	3835.19	3215.92	3574.9	5930.05	3970.06	6991.81	5357.6	6715.02	2547.41	4460.32	0.19914
	6.06_422.2069m/z	28511.4	19297.5	18870.2	15178	16634	7813.44	18867.5	30794.2	13954.6	24939.8	27687.4	12684	13914.3	39980.3	14299.2	22576.2	13979.5	32836.1	30689.7	29801.7	0.1993
	1.83_320.0786m/z	26190.3	45954.8	18073.2	24978.8	36805.8	36636.5	33644.8	21654.1	22959	24809.9	19018.9	13978.2	18741.1	37692.7	27422	29623.2	26069.2	40756.8	29776.3	39331.4	0.199323
	1.51_420.6607m/z	14493.9	17202	29129.9	44645.1	37359.3	47748.8	52754.2	33544.4	53366.5	85925.6	35291.1	21233.7	31535.6	14130	42816.1	21366.6	38308.6	3157.46	41659.1	20521.4	0.199428
	2.41_239.2371m/z	14524.5	20680.9	26711.1	27662.8	28375.6	34160.2	35937.1	31449	33950.6	33329.5	34059.4	37177.6	27418.4	22017.6	32110.8	15135.5	25817.7	19638.4	34376.9	28758.7	0.199461
	6.20_573.7656m/z	11855.1	11437	12882.1	9172.91	2383.64	7503.76	0	1859.07	8668.94	0	7434.72	9341.15	4578.54	23824.1	21650.1	4136.5	2793.64	7664.05	2948.1	5122.18	0.199506
	3.77_682.0884m/z	3880.54	13923.2	9744.57	7716.07	16403.2	15214.5	20409.1	6034.8	16167.7	8335.52	7244.5	10773	12951.2	3209.76	6493.4	3708.43	17337.9	6089.66	0	7052.9	0.199508
	19.13_488.3262m/z	22120.1	9988.04	13609.6	7879.44	25594.4	6658.08	15513.8	26837	16487.1	15088.9	21276.2	13067.1	14182.7	8258.21	9584.07	7267.82	7346.15	5387.77	24696.6	7359.58	0.19985
	4.05_139.1192m/z	564715	532304	500237	482666	409875	476867	426745	364459	389884	361565	322920	428548	535088	615463	600143	508410	582007	713544	418988	448163	0.200032
	1.99_117.9352m/z	1391.82	90.1707	2274.78	275.604	17109.8	3667.51	1257.9	589.505	3347.27	0	6015.24	5113.57	2752.04	570.349	1993.96	274.244	1236.04	295.299	307.631	386.942	0.200374
	4.23_316.1501m/z	21954.1	16882.6	10209.6	23839.9	14418.3	13080.6	8769.27	8825.49	12873.2	11922	8521.58	30210.7	14125.1	29085.1	32436.1	36699	20007.7	21625.7	13223.3	22742.8	0.200606
	1.00_156.1153n	26242.2	31610.4	38025.5	40036.3	35966.5	52320.2	42057.3	35666.6	42919.1	35839	37027.2	44319.5	40596.9	28640.6	44617.8	32857.5	34769	35301.2	38037.3	30344.7	0.20072
	1.47_405.8236n	15973.4	21145.9	19753	30794	25013.6	37261.6	38591.7	27825.2	22425.6	27125.9	27030.6	32024.4	35080.8	26154.9	35727.9	22542.7	42716.5	36604.9	41647.8	23013.4	0.201098
	16.39_235.2054m/z	0	539.213	909.591	674.007	1084.34	947.732	843.744	1118.73	1214.29	0	0	2422.66	1559.46	0	738.4	0	0	415.015	863.447	628.935	0.201304
	5.17_334.1701m/z	201892	163686	130266	129381	117933	93934.3	113292	126626	100880	121924	153107	112152	132328	187301	99748.3	178688	143270	216454	107428	132990	0.201482
	20.83_343.2122m/z	14112	23160.4	26762.1	28819.1	27606.2	44108.2	41642.3	40067.6	28846.9	30696.6	39841.8	38862.8	23338.9	24791	41677.2	20155	28472.6	17348.7	35110.3	27940	0.201602
	6.48_257.1869m/z	0	1749.89	1002.98	1556.5	1136.1	2270.33	709.996	0	1163.75	66.6712	0	893.099	2116.26	0	995.493	4377.06	982.634	854.442	81.4507	1829.23	0.201921
	4.12_300.1919m/z	13367.9	9540.03	13017.3	2439.37	3318.61	40.2298	5924.15	4959.03	4445.88	6825.01	10414.1	5729.12	9288.74	17529.5	11755.5	9570.92	8721.59	16585.5	7563.6	12595.5	0.202087
	16.53_130.1673m/z	9871.88	10795.3	9584.14	0	20064.5	0	65.8588	17614.6	0	6851.35	6701.35	4703.49	10441.2	0	5772.89	11324	16464.9	0	14906.6	13484.5	0.202089
	1.58_125.0008m/z	27660.5	35394.4	47672	51021.2	42229.3	34612.7	34768.8	28096.8	46813.8	41778	40350.8	47408.3	58344.5	37349.7	59105.9	31118.2	33637.3	36238	41350.1	38786.7	0.20248
	1.45_431.8786n	18832.1	22817.8	70573.4	36520.5	42499	71228.6	39922.8	58505.6	71884.1	43285.5	58503.6	70189.1	138004	30493.2	48373.2	27170.9	500919	41608.4	33768	20095.5	0.202773
	18.14_235.2430m/z	0	0	524.146	0	1155.39	0	0	534.533	0	0	0	633.173	0	327.53	0	0	0	0	0	0	0.202907
	1.07_262.8572m/z	5385.66	6916.47	7670.08	0	0	6616.46	0	0	29975.1	0	0	11835.2	0	6985.46	1857.04	467.758	0	1515.64	0	0	0.203174
	17.61_522.4202m/z	0	98074.1	44945.7	0	353188	0	228901	72969.2	0	1440.06	0	75534.5	61021.3	164989	0	149349	147456	103738	46588.5	254065	0.203473
	14.81_102.1339m/z	4426.88	3343.13	5983.35	5348.43	2355.98	3724.98	3446.76	4072.41	3043.14	0	987.925	4033.83	5592.88	1687.64	4518.86	3713.21	7573.21	4854.13	3436.28	3718.79	0.203647
	9.28_262.9877m/z	0	0	1997.09	0	1048.07	1180.23	0	0	4352.26	0	0	0	0	550.669	2084.36	0	0	0	0	0	0.203789
	4.00_322.1012n	206781	142535	128286	102374	101081	125891	84087.1	93313.1	93270.1	93181.2	111283	126831	142781	191660	122143	128456	136155	198058	115298	162884	0.204459
	4.09_469.2771m/z	60934.7	48473.1	43463.7	48457.6	33485.7	34780	53357.5	52997.6	40854.9	66224.3	42091.1	34020.5	26949.6	47050.6	37121.8	38112.7	42198.3	64848.7	46311.9	72218.8	0.204918
	4.07_405.1621m/z	137081	125153	159438	114598	104573	104403	124616	131397	147205	119978	113735	114801	134158	180750	118770	110610	113089	140725	94956.4	116357	0.205128
	13.36_158.1541m/z	946277	1.09497e+06	1.42135e+06	1.53694e+06	1.30226e+06	1.73729e+06	1.43006e+06	1.23826e+06	1.45836e+06	1.29279e+06	1.35227e+06	1.53362e+06	1.38222e+06	1.11217e+06	1.74249e+06	1.25071e+06	1.45258e+06	1.24385e+06	1.21685e+06	978656	0.205368
	16.21_572.2991m/z	3796.3	12842	1902.07	3243.63	10712.8	3612.74	9039.64	13128.3	1887.16	2022.06	5923.5	5694.55	3412.63	2248.41	3368.99	5040.37	13336.1	0	13935.1	10517	0.205478
	15.86_244.2278m/z	690.227	2821.72	2098.81	0	5127.58	2340.62	4256.38	4861.49	1071.16	3161.28	6116.73	1360.07	9144.71	1103.84	1951.39	0	1083.1	1427.37	2944.9	2378.29	0.205798
	8.18_622.6808m/z	13452.7	15462.1	7602.49	10815.4	9385.55	13815.1	5082.07	1805.29	3185.54	0	5422.86	14929.5	5255.32	12455.4	2971.75	2425.68	5897.05	7080.1	0	8770.01	0.206386
	2.09_148.9771m/z	925.191	166.048	3295.7	0	23812.3	3899.1	777.48	2318.15	3577.5	535.077	8969.49	5659.62	2396.73	571.432	3738.04	0	1302.14	185.411	864.762	0	0.20659
	14.81_374.0630m/z	158974	210103	191053	274839	254853	297744	246995	287039	295168	227729	231262	266355	244637	181407	328627	160146	255436	198534	231249	233557	0.207033
	22.30_303.2896m/z	6660.97	13462.5	7650.11	2914.91	7224.85	1898.81	5569.19	7927.76	1464.22	1156.57	10103.7	1551.63	1035.69	2705.55	4427.94	2908.22	4583.45	0	2447.64	3832.79	0.207269
	1.60_310.1030m/z	0	7465.47	6801.95	7095.65	16018.1	27474.9	24229.4	14112.4	37169.4	23171.1	27055.3	34729.8	33335.8	18687.1	56493.3	1556.63	16750.6	9692.7	25374.5	11912.7	0.207372
	8.89_182.1906m/z	451.873	1616.92	3836.12	1392.24	12524.1	992.203	569.536	10684.2	3149.95	4627.95	1780.12	5567.08	1277.32	1464.41	12724.9	1888.5	1614.03	1116.96	1139.73	2249.98	0.207753
	1.19_159.0837m/z	24523	29226.5	34979	38727.9	35131.6	46776.2	46871.3	34980.1	40907.6	37127	41129.9	43318.1	36237.1	27399.6	44079.5	27814.4	33340.4	33700.4	38653.6	32670.1	0.20801
	2.55_174.1125m/z	15529.9	5789.14	9846.84	9068.98	8760.56	13169.7	8942.8	3015.12	8418.1	1224.05	4531.67	8983.38	9202.11	11788.2	6686.91	19483.6	5893.29	19112.1	3595.41	9717.41	0.208031
	2.36_215.1461m/z	1616.16	2462.3	1687.45	2898.67	665.606	3206.76	1970.05	1350.75	3105.95	2294.59	1977.05	1399.52	2357.56	383.136	1548.42	1044.62	926.109	1637.89	1271.98	2185.76	0.208203
	1.17_132.0790n	12742	15824.5	19042.8	19199.7	16818	23660.9	19501.8	17028.5	20344.8	18397.1	18279.6	20654.7	19805.6	14493	20763.9	16882.4	16717	17348.5	18357.5	14440.5	0.208386
	15.33_494.3169m/z	0	1975.64	0	0	4100.85	0	3727.41	2122.25	2316.93	2206.65	2389.92	0	2288.34	1170.05	1928.61	0	6376.88	0	7347.09	1327.76	0.2089
	8.63_723.6981m/z	2336.16	19383.5	3136.35	0	0	10580.3	0	9728.04	4365.32	8603.53	0	0	5799.43	5170.67	5267.74	6315.13	9066.56	15347.1	9852.17	2031.82	0.209237
	4.41_194.1176m/z	176174	245283	311120	332477	283142	364942	308378	282202	342380	316190	348031	332795	305716	248739	372773	231379	319047	229730	305181	271488	0.209293
	2.83_322.1063m/z	43551.1	16011.1	19860	20838	15989.8	14628.5	17381.6	15291.9	17832.8	18758.1	19077	18363.4	23067.2	19917.6	24231.4	23482.2	24291.7	24236.1	16665.3	36492.7	0.209587
	15.29_370.3145n	290073	337571	468906	484116	431336	511010	521884	625433	496748	437457	530950	478932	544381	312141	540919	254864	433766	303437	601116	396220	0.20968
	4.32_330.1656m/z	12472.8	27113.8	18615.7	20517.8	16048.5	4985.95	5396.61	9623.6	10713.4	5762.56	17969.1	11634.2	12691.4	18306	20279.6	17770.7	12860.8	21912.1	17879.1	20006.1	0.210245
	6.48_130.0506m/z	91710	61255.8	65028.7	67004.2	63093.2	59305.9	65588.9	78362.4	60602.7	84351.9	78504.5	73592.8	79863	85506.7	70397.9	82122.6	62818.6	83669.7	82296.4	84030.9	0.210478
	2.39_138.1047n	24562.2	30926.1	43393.1	46546.6	46343	62850.2	54882.8	46031.1	59291.9	48653.1	48293.1	57938	49396.7	30948.6	49882.8	32184.8	39286.4	36527.7	50075.1	41605.2	0.210643
	13.13_284.1624n	17.0956	39.0229	54.8206	57.0185	51.6396	50.1368	77.032	121.278	0	98.5238	30.8769	0	18.1072	14.6489	102.912	68.0199	16.8363	64.0424	122.063	101.517	0.210887
	4.35_559.1514m/z	21558.3	47416.2	40350.2	92248.5	31562.8	53163.5	114003	134464	98024.8	145202	130675	43379.1	69185.5	20346.2	40305.2	103003	66602.7	72103.4	140804	114639	0.211439
	3.03_248.0323m/z	13658	9877.83	14509.6	13706.2	9415.02	13584.9	18228.9	16666.8	14038.6	12775.7	19579.9	11758.9	18489.9	12892.1	12137.2	7156.27	14105.3	12778.1	15408.9	10782.5	0.211483
	1.54_332.8106m/z	1170.16	7413.79	1489.04	4431.5	1134.77	6275.46	4139.92	511.411	1591.93	1042.15	2904.36	58.8175	7655.64	5425.72	1837.74	1771.58	1453.54	3252.19	370.938	1100.79	0.211505
	12.95_466.1763m/z	7181.78	0	0	1512.22	6525.25	2179.36	0	0	1817.9	0	9627.8	0	0	1458.36	5625.13	0	2342.34	0	0	0	0.211509
	2.75_129.0556m/z	1964.99	2087.48	3699.78	3579.38	3634.06	4128	5362.96	4299.94	4317.2	4190.69	5008.89	4696.8	4830.18	2429.97	4356.97	2009.42	3464.59	2607.26	4019.17	4064.9	0.211547
	2.27_273.0485m/z	1.26357e+06	887091	1.60759e+06	1.33023e+06	1.10416e+06	1.0357e+06	1.04111e+06	1.16604e+06	1.19114e+06	1.22497e+06	1.4888e+06	1.13807e+06	1.37994e+06	1.39069e+06	1.00111e+06	1.43462e+06	1.01109e+06	1.42436e+06	1.5347e+06	1.33882e+06	0.211618
	5.93_104.0544m/z	12182.1	8588.65	9868.91	10001.7	9083.57	8668.29	7459.42	8680.79	9059.98	8296.75	10536.4	10149.9	9820.98	14056.2	9151.33	12771.9	10996.8	12342.4	8022.03	10090.7	0.211706
	21.29_289.2747m/z	7297.6	17006.2	3517.23	7319.35	14102.8	8436.67	8719.44	13239.6	3636.03	6174.45	6571.14	3127.77	1728.41	3096.53	5029.37	8079.79	8278.57	2381.6	0	3208.11	0.21175
	13.75_302.3051m/z	0	7510.3	4798.58	992.762	8236.44	0	3214.9	5119.81	0	857.81	20.62	2644.19	1067.36	1056.96	0	2.79408	1076.1	749.826	880.674	818.558	0.211925
	8.36_342.2398m/z	6791.78	2775.26	2563.47	2403.54	72.2872	1884.66	2557.07	3596.65	0	4113.79	3299.82	4182.41	1945.02	4949.98	1175.24	4965.04	2888.4	6681	1429.82	4280.98	0.212166
	4.37_291.0699m/z	17660	44778.2	41794.8	65123.1	29041.5	62453.7	93285.7	94716.4	66578.7	100233	82564.7	37734.7	57258.3	25816.1	52566.4	64888.7	75360	53062.4	98322.6	80053.3	0.212758
	7.10_393.2161m/z	34764.9	44930.5	29129.8	23383.8	34997.6	22870.1	28432.2	38591.7	23604	45274.7	40224.5	33926.2	33555.3	50187.7	23586.5	34672	31390.7	39085.9	37287.3	56890.6	0.212838
	18.28_427.3063m/z	0	0	0	0	0	0	0	3872.91	0	0	0	0	0	0	0	2171.59	0	0	2761.32	0	0.2129
	1.79_263.0881m/z	34699.2	45230.6	39064.4	34964.8	46434.2	39010.5	33729.4	35055.1	38104.1	25398	43083.1	40634.4	49449	48154.2	52544.2	36982.5	42482.8	55698	49902.4	41010.2	0.212992
	8.08_109.1013m/z	16768.4	21805.2	20659.4	34567.9	21892.5	36624.7	23131.4	24471.2	27700.4	24107.2	31062.5	28662.2	23334.3	19227.1	29548.2	21713	23528.7	18687.3	23287.7	23710.2	0.213362
	3.77_593.2785m/z	22377.6	12285.7	5654.82	8492.57	2559.59	0	7069.97	2863.46	1482.88	8366.14	20681	4130.78	6809.49	15803.9	5016.77	14854.3	5155.8	12395.5	11931	18088	0.213505
	2.92_405.1982m/z	118764	143163	85953.9	154067	71667.4	47382.7	92973	107236	58530.4	109609	104397	43663	54655	177591	51369.3	143334	62798.7	149061	128825	122764	0.213602
	15.65_223.1404n	174349	170102	198311	215080	201202	280836	136497	117960	190455	140503	160962	221513	214064	193573	276855	171683	205643	220689	114875	88167.6	0.213609
	3.59_305.1224n	135756	111206	107587	122107	94902.2	97811.1	88161.1	83276.1	99127	103955	126025	107983	118311	159140	108162	112319	91270.7	123846	78991.1	83561.6	0.213716
	20.34_350.3264m/z	4353.76	16832.7	3104.51	2172.97	1297.06	5209.38	0	1312.01	1580.17	1974.85	3341.58	2883.91	0	2505.61	5353.02	980.209	0	1582.68	2754.27	0	0.213783
	16.34_337.2740m/z	4053.33	15652.3	1796.95	0	13454.6	3840	16504.1	12783.2	3163.31	4998.49	5103.18	3546.6	3894.59	2312.31	6167.17	5518.29	19028.9	3919.47	10765.8	11379.9	0.214121
	14.00_294.2294m/z	0	0	0	0	0	0	0	0	0	0	0	0	0	0	1295.53	879.547	0	761.173	0	0	0.214302
	3.03_130.0341m/z	5928.13	2230.04	3225.24	1691.17	3316.72	3516.58	1966.77	3226.47	2267.11	2101.84	3381.61	1000.7	4559.06	3328.99	2488.69	3124.79	4713.04	3046.74	3758.22	3813.01	0.214337
	3.54_126.9560m/z	0	0	102.083	0	107.257	0	0	0	332.933	248.048	0	101.435	373.754	105.88	237.272	0	140.86	0	0	0	0.214695
	5.60_575.1992m/z	158119	119376	43041.7	83569.5	49997.2	59745.1	60144.4	56875.3	56543.5	88115.7	90260.2	58241.5	76801.5	90007.5	87546.8	150459	104284	126761	66193.5	53466.7	0.214942
	19.40_590.4269m/z	15420.2	4398.89	4381.76	25118.8	4811.53	3282.82	16948.6	25527.1	12239.6	2314.59	6404.6	2472.06	0	1724.26	4838.72	11263.2	17695.4	2107.93	25671	14559.8	0.215198
	6.06_717.3717m/z	6978.35	4558.8	3199.87	20245.9	9308.12	8764.63	4552.99	0	0	9923.92	4791.24	0	0	6050.59	0	4318.43	18115.1	19424.5	5373.5	0	0.215303
	2.39_122.0606m/z	892.748	1694.48	1447.71	2201.61	1397.5	2538.49	2335.68	2034.36	2767.58	2899.07	2997.83	2687.48	2071.49	1334.23	2153.13	1192.62	1986.5	1203.9	2133.41	1979.15	0.21549
	15.06_331.2726n	15992.8	22539.8	24533.5	25408	28091	28247.5	25845.9	17724.8	22246.2	20398.8	35716.3	31648.7	26917	22291.2	25401.7	15848.7	25912.7	18220	28153.9	19234.1	0.215536
	1.07_162.9330n	3659.5	9755.07	6161.42	345.853	1354.33	6747.23	1715.28	1548.91	27224.2	1085.26	954.017	6592.87	859.952	9308.31	2700.5	1527.39	658.429	2292.37	1001.36	1205.91	0.215873
	4.41_290.0862m/z	8175.27	19862.3	11010.8	12203.5	12856.2	13394.6	18884	20469.8	18835.2	27217	11187.5	5707.38	9921.91	8100.17	13130	17284.3	15834.9	12774.5	23555.1	18978.1	0.216046
	6.71_703.3247n	28455.5	25660	0	0	0	0	0	24159.6	0	23956.2	2955.2	0	6343.86	73460.1	0	68640.7	0	33073.5	14694.3	17319	0.216183
	2.36_269.2830m/z	24528.6	34430.4	49405.6	50890.2	54308.6	71731.8	82858.1	67807.8	66536.3	75065.1	77423	72231.6	54185.4	32907.1	61529.6	27249.8	49644.3	36517.7	69289.3	52221.3	0.216269
	1.63_179.0549m/z	9631.27	8451.35	6310.79	7028.78	3744.58	12798.6	12605.5	12596.4	15360.9	12424.9	11617	13451.5	6173.6	13290.2	14132.5	5926.01	10526	17287.2	15383.3	16782.3	0.216464
	7.17_441.2336m/z	26359.1	20780.1	10395.1	13551.2	12986.1	5651.76	15629.7	19494.8	9784.42	19534.2	25500	6527.19	16749.5	30922.4	11464	8794.93	7347.95	17596.2	11992.4	13530.1	0.216587
	3.24_329.2687m/z	46036.6	59616.5	69006.8	100332	74750.6	108523	101968	83643.2	113022	79326.8	100457	110681	85465.3	66153.6	114444	56131.8	88413.3	44391.6	99591.8	77430.9	0.216824
	16.64_562.3139m/z	28928.4	113937	31922.3	25856.8	108337	55184.4	122200	92601.3	48344.7	41015.6	33757.7	40579.5	19901.5	24421.8	69812.7	65717.2	114860	46066.4	66575.6	104965	0.216938
	1.74_318.2021m/z	10522.1	20845.7	14465.1	17249.6	24877.9	18922.7	16629.4	13980.5	23904.2	14964.3	17194.1	13975.9	12393.2	16471.6	16495.5	18005.1	20511.5	24604.8	17293.1	16527.5	0.216949
	13.04_98.9845m/z	0	0	0	480.706	0	261.917	430.354	0	568.279	156.335	0	0	0	0	0	1995.69	0	0	0	131.433	0.217163
	7.07_266.1389m/z	2019.76	1175.74	3755.95	2565.6	3365.38	1906.13	3349.27	2220.16	4091.09	3912.5	2611.16	3246.63	4266.33	4992.31	1968.33	1383	3944.77	6479.25	2756.26	4943.43	0.217203
	5.22_462.2534m/z	9116.7	12046	13549.4	20551.4	27036.7	15011.7	11438.8	9376.91	9870.08	9925.77	7818.8	13667.6	20677.2	9771.17	20222	15509.1	10358.4	9362.62	9185.48	8661.9	0.217206
	1.47_300.8991m/z	17057.7	52496.6	29547.6	29723.2	42826.1	73310.6	47613.9	30436.3	34167.1	46207.6	15126.6	35680.8	31540.1	27671.7	36099.4	39849.8	128600	31508.1	28139.8	33948.8	0.217211
	4.87_127.0501m/z	13794.7	8896.05	13865.6	10185.5	9526.5	8649.49	10531.8	11700.8	10758.4	14106.5	7237.9	8283.16	11497.9	12212.7	8638.41	16281.5	13423.9	12891.4	7284.38	11555.9	0.217279
	6.18_338.6947m/z	38667.4	36534	25882.9	21313.8	22334.2	46836.1	27787.6	19803	19989.2	24640.7	19465.4	22715.4	15035	36979.7	32917.6	41267.8	34033.6	41919.3	23025	26099.7	0.217877
	5.91_174.0582m/z	257305	197935	202389	195452	183214	166411	174126	177600	202352	180349	216787	209386	209288	254596	200541	261905	211651	243893	179650	203932	0.21794
	6.04_281.1130m/z	4687.1	1043.99	3174.34	2208.84	1426.06	2734.85	0	1435.15	0	4175.78	1841.33	0	4012.67	5593.09	3038.31	5306.97	1874.43	2715.11	3118.21	4314.05	0.218534
	3.75_294.6814m/z	0	824.6	560.452	0	979.388	500.063	0	996.822	451.932	0	0	561.371	703.472	1130.13	0	0	1474.66	1700.99	801.402	0	0.218569
	5.31_661.2446m/z	0	0	0	0	0	0	3156.96	0	0	0	0	0	0	0	0	0	0	0	5603.66	0	0.218635
	7.40_322.1168n	81473.1	58731.9	55494.4	54258	48567.4	38829.4	79521	74234.6	38791.1	78897.6	82239	52608.5	59082.5	108091	42498.3	95360.8	49354.5	86756.8	72347.9	77347.8	0.2187
	4.69_348.2004n	98112.5	97672.3	164184	158333	163593	166524	157476	215674	189186	220333	258627	175191	199149	174479	137334	94360	126255	173172	179873	149538	0.218708
	14.53_113.0601m/z	4246.11	4797.69	6269.19	3465.81	5111.87	4069.7	3425.17	4694.03	2546.46	3259.08	2217.38	9206.96	3285.21	1996.24	5001.46	1782.65	2494.68	3766.9	3905.35	3793.89	0.218812
	15.54_357.3132m/z	1408.13	859.619	598.857	1252.05	4414.76	3790.45	3235.13	3375.64	634.833	829.6	2170.43	2508.21	2294.62	508.988	858.648	2309.94	3236.03	567.336	3690.38	4138.71	0.21885
	5.93_158.0823m/z	1314.62	966.184	1526.73	1501.08	558.371	1298.15	1364.91	420.601	2443.6	1287.35	718.995	0	712.119	822.203	686.117	3156.33	1516.14	2065.57	546.707	378.265	0.218985
	15.17_184.0731m/z	205539	211549	306908	118120	342699	100514	343070	386474	252994	179945	282593	313260	313750	139087	233682	167858	392346	166007	406329	442627	0.219175
	11.66_542.1778m/z	0	0	0	0	0	0	4251.27	0	0	0	0	2508.16	0	0	0	0	0	0	4001.15	2916.6	0.219279
	5.17_319.0350m/z	20566	9721.74	30813.5	12613.3	21236.6	17721.4	3847.24	6715.47	17288.9	4917.65	5295.68	24382.9	15828.6	5020.85	11404.5	5760.62	17560.6	9686.68	8287.62	2602.17	0.219346
	2.27_507.1303m/z	8236.32	5030.71	12029.6	11876.7	5632.89	5268.96	8687.39	2591.26	7227.23	8258.06	19436	6847.53	10117.6	19309.4	8842.89	13396.4	9240.58	9152.74	16552	12862.6	0.219568
	7.07_336.1556m/z	64426	54028.8	39169.5	37303.4	43822.3	22139.6	35056.9	41803.9	28310.3	53193.2	49226.4	36874.2	39441.9	60568.3	34754.7	66530.7	35411.6	57073.3	38936.8	54832.5	0.219572
	22.11_628.5024m/z	23129.5	9876.33	35618.2	17101.6	26375.8	19886.2	14016.1	3551.41	0	32623	71379.7	4916.5	41444.5	0	17564.5	0	2916.98	0	34552.2	9246.72	0.219722
	14.55_334.2232m/z	7609.83	12881.6	17770.3	3093.67	14146.1	3693.6	3938.35	8762.58	5550.24	4983.85	1670.31	38058	3287.46	5099.88	12934.5	1248.14	1071.05	4219.51	4535.01	9501.42	0.219769
	6.71_368.1787m/z	10400.7	7199.56	0	6062.76	3364.09	0	4235.97	4541.33	0	8386.44	7986.45	2277.08	2163.62	16422.2	0	15595.4	0	10543.8	7912.29	6433.34	0.219886
	5.47_477.2177m/z	107846	75825.5	51459	53852.1	43185.5	35805.6	31974.7	60250.2	32760.1	69977.3	46331.3	41898.6	47148.1	86006.9	36886.2	106393	39910.7	86246.8	39191.1	79965.7	0.219964
	5.84_338.1748m/z	66921.1	136781	97318.7	126681	94151.7	94456.2	121739	111039	80609.7	105482	116497	100768	140591	97211	100512	64393	87824.4	82177.2	122909	105505	0.2205
	5.86_204.1227m/z	0	549.058	0	642.005	0	0	0	0	0	0	0	702.647	0	0	736.224	0	0	0	0	0	0.220565
	3.75_402.3574m/z	4783.91	7445.46	3247.67	20115.1	12580.8	25690.2	20589.6	9174.07	11143.9	18451.6	17716.6	23795.1	8873.5	9273.4	24022.2	9415.68	14619.3	2704.89	8023.89	14749	0.220743
	9.02_631.2788m/z	51743.2	60329.8	4899.94	3494.62	2449.72	0	31611.6	37917.2	0	51048.2	46283.3	5499.77	8662.86	118691	6638.09	74429.6	3735.24	58749.9	52329.5	58498.8	0.220892
	4.73_213.1252m/z	9041.49	3762.21	0	2670.19	1888.84	0	0	3708.06	5480.28	1949.6	3422.76	6585.65	0	19495.4	2620.99	8767.95	0	18206.5	5882.72	5123.7	0.221568
	1.51_249.8648n	110906	104485	198482	181016	146066	206793	205592	179163	179375	222139	191367	161759	168585	134978	190509	122374	201353	142829	147382	136071	0.221985
	4.39_235.0928m/z	23183.3	25785.3	22697.7	20805.5	18229.7	12356.4	14294.1	16665.4	21254.5	19205.7	24843.8	17857.5	22382.8	21826.6	20063	22522.5	21402.6	23375.1	20316.5	23870.9	0.222019
	18.71_598.3867m/z	10077.9	43019.2	20733.4	0	104868	5504.79	34684.9	43423.3	22503.3	7481.17	22984.2	20731.9	16507.2	9805.5	30778.1	26101.9	62033	10410.5	62902.3	51063	0.222037
	6.09_486.2876m/z	135472	76601.1	66618.3	65578.9	71446.7	98551	72044.2	77253.9	72490.4	83982.1	80181.9	78007.9	83317.5	136796	69667.7	109481	84246.2	109689	87988.1	98522.2	0.22204
	8.06_213.1623m/z	8161.04	13620.8	18464.3	19242.8	16976.4	24016.4	27727.5	21850.8	21377.1	21206.8	22739.7	25536.5	19621.3	11371.6	24021.8	10403.6	24003.4	11332.4	19427.2	15722.1	0.222102
	2.18_104.1146m/z	331.294	275.668	281.485	287.45	289.011	228.418	206.836	275.615	116.769	216.935	395.303	89.8615	315.678	290.414	127.467	272.105	265.442	247.254	49.7576	119.189	0.222286
	1.51_263.8708n	12603.3	31932.9	13459.7	17286.3	15727.8	39208.3	35564.6	17332.4	27919.8	31269.3	16064.3	17524.5	23170.5	21926.7	26435.8	29264.3	37779.9	20993.8	30583.2	23515.4	0.222585
	1.88_96.0450m/z	2184.44	3368.8	2063.1	3677.63	2380.16	4170.32	3934.74	3281.79	4209.43	3138.58	4286.89	4021.35	3803.63	2328.05	3013.59	3252.86	3081.75	2262.92	3135.71	2545.31	0.222619
	3.45_304.1143m/z	22526.5	20828.8	22796.4	24920	16112	14138	14009.9	18138.3	13689.1	14365.8	20129.3	21322.1	19882.4	32753.9	20651.3	25411.1	22002.4	23879.8	19610	22881.5	0.222621
	2.62_614.1273m/z	36939.5	24034.9	37484.2	37752.1	21683.6	20187.9	28980.5	37505.1	46899	44444	13264.1	2719.46	8672.74	11499	8639.38	23785.1	7307.2	17497.2	14079.7	21801.9	0.222627
	17.70_644.2629m/z	249368	20249.7	13280.5	4249.08	56723.1	47923.6	8401.89	20220.5	11783.7	13159.8	24244.5	53579.4	7035.33	60475.4	26068.2	89023.3	13276.9	391670	3847.44	15773	0.222739
	18.30_121.0648m/z	552.308	438.339	210.006	0	0	351.771	823.5	685.7	1685.66	196.47	461.404	0	230.818	0	328.42	315.397	181.286	487.641	2007.65	689.718	0.223011
	17.22_362.3035n	40941.8	16809.6	47830.4	33796.4	53652	35569.7	85607.3	55517.8	74356	41565.6	80873.4	58149.1	74333.2	19578	54097.7	23744.4	26935.5	19477.1	77263.3	39884.2	0.223051
	11.39_566.3088m/z	3822.12	7140.94	15990.5	18440.3	32986.7	40887.3	40137.5	22885.3	43256.3	8104.48	49030	32159.2	5491.88	1654.54	42183.8	6321.75	18308.3	0	37250.6	6454.51	0.223077
	19.70_311.1797m/z	5904.79	5427.18	3772.07	0	14797.3	1568.29	14132.8	9924.7	2946.28	1730.05	6316.98	5160.73	1329.82	3882.27	1491.62	10237.6	16843	0	9521.44	5635.38	0.22308
	3.52_267.2682m/z	584293	727380	816304	926000	834308	1.1643e+06	1.1423e+06	895305	1.04728e+06	955125	1.06541e+06	1.06802e+06	936233	729853	1.09428e+06	707403	933416	724709	939782	841159	0.223451
	1.12_212.1408n	28790.1	35199.8	45513.2	45945.2	39649.8	59232.7	51044.8	39677.8	49143.6	43956.9	46778.6	54740.1	42790	32766	50836.6	34975.8	40764.8	39766.5	46055.8	35780.2	0.223502
	16.02_130.3191m/z	181.821	392.131	1032.9	634.935	662.352	985.684	586.789	0	228.476	839.265	1005.65	632.266	293.354	182.418	631.419	0	508.83	0	950.107	173.343	0.223757
	1.51_170.8543m/z	6663.03	9633.1	12601	14677.8	11028.5	22564.7	20655.8	13639.7	16552.2	29203.2	12004.2	13486.5	10867.3	6725.57	13120.1	9970.64	12369.9	8299.21	12206	10849.3	0.223893
	1.42_145.0228n	221606	232260	242293	207119	249696	283781	269054	232345	249704	274713	222415	224555	217000	201856	211977	239519	191307	230981	230261	210256	0.223922
	2.57_481.2146m/z	33047.8	55385.8	52439.9	43026.3	37025.6	43930.5	39104.4	32879.1	37190.4	22376.8	41037	38042	37572.6	40612.2	38457	27172.1	48127	36591.3	26808.4	32583.1	0.223952
	6.73_295.0781m/z	44012.7	21611	24530.6	27953.6	24570.7	18802.6	17834.3	26800.3	23823	28794	24682.4	30142.2	22761	31777	19508.4	21337.3	17522.9	21943	18640.3	29777.7	0.224137
	5.79_142.0862m/z	24798.7	14643.1	15669.7	17672	12723.9	14770.7	10829.5	14711.1	14314.4	14755.8	14929.9	15821.6	15734.8	20427.8	13466.4	20847.3	15095.3	20762.3	14810	17397.5	0.224155
	15.42_251.2009m/z	11175.2	10363.7	16582.5	19199.8	16091.8	22287.4	18869.7	20316.2	16896.9	16964.5	19801.3	22504.6	17502.5	12458.1	22032	10918.2	18174.1	13359.8	19127	13897	0.224245
	5.79_383.2149n	222948	144970	103845	102852	86439.2	75406.5	63527.4	97315.8	77589.6	84741.2	108053	87156.6	85904.7	189136	110305	181140	113224	175384	97589.3	118545	0.224718
	4.05_504.1381m/z	24419.7	13997.7	19112.9	18756.2	15216	11575.1	12.6659	31.509	11982.2	5436.63	15.4173	7177.87	10397.6	30203.5	17649	29081.6	14432.6	45804.4	4040.66	5802.82	0.224844
	8.77_186.1484m/z	744.082	2763.08	2169.7	2253.47	1399.14	4649.38	1323.38	3136.22	2122.24	2724.19	1728.44	1007.42	1510.58	2170.88	1879.26	3161.07	904.629	4124.45	2100.67	3636.37	0.224898
	3.38_239.2010m/z	7361.27	11190.5	16326	15267.9	12175.3	23033	22694.4	16079.2	20260	18502.1	19830	19943.7	16119.8	11570.5	18664.1	12097.1	14590.7	11193.1	16407.5	15410.7	0.225029
	5.33_279.1336m/z	3011.25	2482.02	3295.15	4209.18	3681	4207.92	2857.02	3116.66	4310.37	4967.94	3326.7	2133.94	3374.58	5910.99	2764.32	2174.86	3848.67	5451.6	4275.32	5715.07	0.225036
	10.04_200.1642m/z	4120.87	4162.52	2838.81	3543.12	957.029	3713.46	621.849	2745.7	2121.69	2314.87	2087	761.561	2075.47	1969.56	2811.86	5258.86	0	3113.89	3046.89	5566.03	0.225051
	14.62_302.2687m/z	3161.69	4643.18	9241.09	9185.79	10162.9	12262.5	8250.54	7623.44	12073.9	7534.73	12463.8	11132.2	9359.81	2832.44	8795.37	1549.44	6706.67	3914.01	9413.16	10801.3	0.22521
	16.02_295.2508n	153777	262093	183419	241004	391603	239760	396433	255630	314539	172748	198745	280655	172002	154649	233153	282002	473719	149118	250350	349644	0.225459
	1.97_268.0408m/z	9705.36	4576.47	5579.04	7238.64	5965.19	7324.41	4834.32	8433.47	8652.49	6934.44	4406.36	3433.45	4484.15	4926.03	5568.7	4663.68	2286.33	5152.45	6365.63	6392.23	0.225464
	2.13_377.1305m/z	3615.9	6454.41	6934.13	5447.91	7083.6	5225.1	5447.16	6760.91	4429.14	6645.12	7527.38	8562.8	10165.7	13061.2	9060.23	5022.8	6887.46	13129.3	7795.4	11107.8	0.225812
	10.17_241.2023m/z	31538.4	19133.5	35147.8	28185.9	25426.8	32235	29367.3	36571.9	23819.6	40179	29221.8	34642.6	41248.7	26470.3	37412.8	28824.9	28057.6	16428.9	37355.1	24925.7	0.225844
	6.98_463.2219m/z	22592.7	32656.7	22405.8	21206.8	22973.6	16749.7	56965.6	56390.8	19103.9	49515.9	61714.9	16090.9	24373.8	56009	14769.9	42825.3	17001.2	29328.1	61308.5	76174.6	0.225941
	5.51_443.2130m/z	89450	47865.2	40584.8	34371.6	32618.4	27835.4	36712.6	45699.4	28031.4	36022.4	37197.5	32109.6	46312.5	57555.5	42217.2	43525.8	14812.5	43046.7	26319.1	36292.9	0.226237
	7.92_467.2313m/z	49142	20536.2	34681.9	24516.4	38905.7	16710.5	14084.7	20056.8	24672.1	25185.5	21143.6	23696.4	26676.5	43345.6	13153.2	27860.1	16984.6	30925.2	12659.8	10485.3	0.226317
	1.56_340.9786m/z	44037.3	4737.05	67450.6	46234.8	46327.6	3784.74	0	13405.2	28888.2	17201	40022.3	42729.5	64296.4	38613.7	19442.4	41762.5	63468.8	52275.7	49235.2	18352.3	0.226348
	5.77_227.1763m/z	332.458	35.7145	31.2504	4034.71	429.261	1905.24	521.12	52.3332	1112.49	654.863	575.89	2047.41	464.839	77.8555	18.7754	695.696	50.0389	64.2768	69.5626	63.8366	0.22654
	18.60_308.2950m/z	2953.88	2913.41	848.242	910.007	5266.67	0	4050.69	3104.36	0	0	0	2427.57	0	0	0	1614.19	0	0	0	670.662	0.226961
	18.25_332.3317m/z	1325.93	1452.56	849.59	0	0	0	0	0	0	0	0	0	0	0	1401.99	0	0	0	0	0	0.227799
	3.31_320.0575n	4965.56	1687.24	2614.3	0	3820.92	1486.14	1503.29	4008.36	7296.11	0	3751.42	4750.15	4577.69	3723.22	965.859	673.713	1939.42	4034.62	837.559	1364.38	0.227815
	1.07_241.1607m/z	10496.2	11518.8	15412.6	14442.2	12710.9	18757.6	18889.6	14776.8	18004.9	17449.9	16823.1	18266.4	14415	11654.2	16884.8	10289	13984.2	14334.2	16640.6	12907.8	0.228565
	5.17_280.8677m/z	972.57	0	0	0	0	1727.46	0	0	1329.43	0	0	0	0	0	1493.31	0	0	0	0	0	0.228743
	3.87_255.5702m/z	799.873	0	0	0	627.928	694.778	0	0	1042.81	0	0	0	0	0	0	0	0	0	0	0	0.228753
	8.13_1073.4370n	94106.1	94906.8	81919.7	83050.8	62554.5	93587.7	60030.3	29993.6	82225.9	64596.5	53034.5	45856.7	55235.8	65913.7	35174.3	48313.7	84010.4	51642	41614.8	43380.5	0.228859
	2.62_462.9829m/z	10847.1	4757.38	16915.5	1765.92	9197.24	10737.5	0	4247	16785.8	0	5256.91	18313.9	14726.6	7090.26	8346.77	1732.74	10272.4	8007.07	882.498	3753.41	0.228899
	5.49_365.1855m/z	257807	297004	450623	433130	441587	418993	520137	541173	358230	407266	628633	570895	482494	319321	462934	266130	343057	275906	472213	503225	0.228993
	11.75_571.6954m/z	0	0	1778.14	0	0	0	2621.75	0	0	0	3064.18	3102.82	0	0	0	0	0	0	0	0	0.229066
	1.07_275.8894m/z	16013.3	31910	35580.4	13532.1	15122.9	44854.2	21686.3	13253.8	144063	12209.8	15335.8	39439.6	12137	34273.1	17347.1	10573.5	9285.83	10529.3	16096.4	15038.8	0.229504
	7.10_394.6825m/z	5277.34	14046.2	5985.26	5486.89	7624.33	1746.85	5897.69	6776.29	6559.34	2474.66	7181.67	4274.45	4394.06	12090.5	7661.97	8575.04	7242.95	11162.5	4189.53	11435.7	0.229605
	7.28_405.2337m/z	5369.16	2464.39	4155.32	0	1552.86	2716.74	7732.67	4979.3	0	5091.11	3007.3	2305.48	3314.13	6687.31	1911.55	1639.8	2194.49	4373.67	10125.8	7084.81	0.22966
	2.64_156.9661m/z	621.225	0	0	184.916	943.352	1958.91	0	0	1554.75	0	0	2482.48	791.262	0	382.464	0	639.462	0	0	0	0.229963
	1.60_149.1175m/z	1485.67	3351.96	3383.18	4227.91	3560.94	2209.45	4485.76	0	2938.99	7377.02	3955.15	3398.06	3256.92	3623.34	6644.57	4062.7	0	2415.82	3009.72	2921.17	0.230159
	3.80_205.0850m/z	168467	190768	198607	214461	196980	239914	216626	168488	201265	192601	198889	220040	197495	203296	255178	188815	222661	189817	167063	180575	0.230267
	19.63_152.0836n	1437.97	6486.5	2504.49	3758.33	7109.03	2751.6	8997.94	4154.71	4215.33	2862.66	3463.08	5592.29	2380.76	1002.29	2736.32	3795.37	1569.27	1568.39	4189.15	2157.81	0.230373
	4.19_249.0301m/z	0	0	0	0	2102.52	961.3	0	0	1739.42	0	0	0	1360.99	1544.61	0	336.6	0	0	0	0	0.23042
	2.02_369.0080m/z	114379	107537	66165.6	77998.2	47604.3	101683	107024	68331.3	86602.5	103648	41887.4	44919	38060.1	68197.1	54179.1	110203	76159.4	90541	92566.5	84604.5	0.230425
	14.81_372.0659m/z	153158	223042	187770	272606	262252	291440	254826	288697	290938	226593	228551	274849	248827	180165	333872	161198	254655	204224	230003	241031	0.230593
	7.49_361.2441m/z	4143.32	2592.23	1658.17	1246.71	0	1520.82	2253.7	2897.95	1506.76	6416.46	984.914	0	0	0	2433.42	2320.87	0	2701.86	4482.69	5664.64	0.230775
	1.58_362.0100n	154460	93698.6	145381	138469	109063	144310	142327	76793.8	118020	154158	84568.8	120018	66230.3	108822	167634	193371	179903	141059	88146.8	115601	0.230785
	20.23_274.2512n	284729	473613	348256	307718	381572	508868	387288	387860	371601	360483	425643	471904	347685	312523	434815	459415	378595	286035	298730	296321	0.231196
	3.24_212.1779n	206797	276455	338245	392399	316813	448716	377348	298618	372305	316244	344040	387682	334693	268702	437663	307051	371900	274160	292833	266618	0.231337
	7.65_634.8246m/z	7574.58	18731.2	10576.7	10644.3	6423.74	2964.35	63.0046	0	0	0	0	0	2542.04	14292.4	4351.18	0	3741.02	4973.12	0	0	0.231473
	6.48_334.1977m/z	7102.18	7705.73	5136.2	6564.53	5490.45	0	10669.1	16571	4758.14	15001.9	11710.6	4695.17	10973.2	12483.9	2782.52	6143.97	8000.85	10276.4	15087.4	15595.7	0.231569
	18.39_265.2171m/z	15294.3	20842.2	26935.5	30854.1	27767.7	34958.8	35197.4	32001.7	31942.1	31338.4	34051.2	33305.4	31540.4	17813.8	29331.1	20413.4	29445.3	19048.8	29335.2	27157.4	0.231778
	4.05_357.2096m/z	125160	109781	94814	48291.6	47370.8	40343.2	109012	79479.7	75118.6	68022.1	99402.8	81362.7	119780	145553	79007.6	149346	69905.7	153838	59715.6	116356	0.23194
	3.54_329.8774n	0	0	0	0	528.581	0	646.94	789.989	0	972.624	0	0	0	0	0	0	0	0	0	0	0.231985
	4.12_336.6989m/z	9512.4	10553.6	7342.19	9263	8532.47	6828.16	0	0	7995.42	0	0	0	0	8814.69	1777.57	5320.82	3489.67	1812.06	0	0	0.232058
	4.09_274.1410m/z	3797.88	2952.93	6150.3	3023.85	4819.63	3345.15	2607.41	2869.7	4003.58	6450.06	5500.45	2948.01	3068.34	7291.18	4025.04	1244	7159.76	9575.91	3662.03	5713.25	0.232264
	3.50_578.1144m/z	22366.9	10977.5	10596.6	7841.85	4175.6	0	2152.93	11688.4	6899.25	12339.9	7405.1	8637.3	8863.99	16936	3101.72	5828.68	2545.89	10143	2576.82	6735.18	0.232604
	11.48_786.5958m/z	676031	764147	1.31833e+06	1.16843e+06	824796	1.21458e+06	1.35438e+06	859718	1.5529e+06	1.05718e+06	1.14589e+06	2.10599e+06	1.04979e+06	48940.6	1.28304e+06	265590	1.4023e+06	89187.2	1.29174e+06	866198	0.233211
	16.83_198.1858m/z	419.626	1310.04	545.316	599.969	2052.6	210.476	135.343	118.146	126.766	570.342	168.525	1397.54	180.009	520.452	312.977	113.229	157.657	39.5258	69.1791	831.896	0.233301
	5.65_379.1418n	78011.9	35224.5	50316.4	27490.5	26822.8	38406.6	26788.8	25188.8	41559.5	26058.7	35801.4	38466.3	51821.5	47152.6	36309.9	36231.8	25602.2	55381	14558.9	17022.5	0.233579
	5.56_336.1221m/z	42739.4	43419.2	33937	45731.2	41622.5	34921.4	81516.7	48022.3	20586.2	84935	50522.8	32623.2	35693.4	44158	25508.4	36357.1	25624.3	42821.8	36077.7	30312	0.23407
	8.50_337.1751m/z	11727.2	3967.7	4275.61	3192.72	5139.68	1795.34	8249.95	8784.23	5957.28	12582.8	6689.62	6267.27	4786.1	11909.6	4661.4	9666.44	5560.12	15183.3	5768.33	8162.28	0.234126
	4.00_545.1684m/z	0	907.997	1610.76	0	0	0	7447.89	10102.3	0	11061.1	13020.4	0	6427.41	3386.44	0	0	0	3054.73	15526.5	18026	0.234567
	17.68_560.8081m/z	0	0	0	0	11993.4	25280.7	0	3523.44	0	0	4454.01	23267.9	6460.11	8869.02	0	4042.03	0	0	0	0	0.23482
	16.30_624.3240m/z	0	1982.16	0	2986.38	3081.66	0	0	3898.81	0	0	2348.09	0	0	1953.92	0	2233.88	4257.77	4023.74	0	0	0.234895
	3.24_419.1888m/z	16590	17220.6	13180.8	15187.5	6866.3	5874.56	11213.8	12586.7	5449.44	14469.6	10040.1	10867.6	7593.38	15620.2	9145.38	17651.4	8177.53	22001.5	10159.5	13136.9	0.234902
	2.36_267.2331m/z	5368.99	8632.02	13587.8	13221.6	13327.1	15902.8	13774.7	13314.6	15240.6	13151.9	16912.2	16118	11208.5	7915.87	14034	6025.09	9717.31	8431.46	17109.3	11622.2	0.234912
	4.19_175.1079m/z	9599.42	4853.57	5481.65	5698.8	4324.11	5946.45	4779.88	6063.68	5453.42	7501.79	5111.84	4220.46	6682.87	8239.68	7045.33	6454.7	3635.92	6919.58	3785.46	4747.71	0.235241
	13.15_293.1997n	59284.9	80114.5	84139.2	102095	106798	121494	110017	90900.4	125967	93578.4	91403.9	102068	96369.4	92845.8	137116	95395.1	103939	82526.8	94640	62374.1	0.235286
	9.62_358.2341m/z	27525.4	12562.4	16710.2	14019.7	16142.6	8061.02	10270.1	10234.5	11553.1	14492.3	7995.84	14793.5	10711.8	19964.2	8976.08	17252.3	16364.2	22880.6	17231.2	10186.5	0.2355
	14.74_460.2693m/z	4870.29	7268.28	8745.98	15100.5	30176.5	33092.7	10914.6	8970.78	15192.5	21796.4	23752.9	44356.1	11597	3347.6	5994.93	3714.21	18144	0	9582.03	15052.6	0.235732
	5.84_407.1367n	52900	59267.1	28438.9	48935	32101.5	30907.6	30769	31167.7	33686.5	24675.8	37754.2	30947.2	46042.3	59773.7	25183.5	48157.9	29028.8	55200.7	41664.7	53915.3	0.236095
	2.78_443.2229n	38467.1	53743.4	62827.8	61321	77802.9	70423.5	99906.3	91070.6	72737.4	77269.8	109398	91574.1	96703.9	64512.2	100678	33172.3	71089.2	34985	94323.5	85792.3	0.236445
	4.83_130.3668m/z	29042	38082.8	70418.9	72246	69896	90513	74553.4	71663.3	82065.3	76671.3	87934.7	82823.8	72895.6	40367.3	75780.2	32598.6	68095.8	36929.3	82613.2	64407.1	0.236639
	2.39_402.0235n	26974.5	48942.9	32230	51518	29402.1	27075.7	34734.3	25721.5	31476.9	51300	28110.4	22319.3	18755.9	40929.9	32461.1	39710.4	29068.9	48147.2	42416.8	38400	0.236873
	12.93_192.1380m/z	4126.94	2442.74	3513.36	6195.53	5453.83	1819.64	5054.04	5445.35	7406.46	7171.99	5470.19	7330.9	6015.12	2751.41	7998.32	3483.84	4676.83	1749.31	5212.5	5147.98	0.236984
	7.63_392.1839m/z	4783.53	0	0	1472.69	0	1835.54	0	0	0	0	0	1270.35	0	2903.82	0	2224.92	1628.16	3094.74	0	1450.49	0.23767
	2.89_111.0557m/z	382.261	671.977	911.567	734.436	885.206	592.858	1169.15	689.793	1973.22	1406.08	693.377	676.117	1896.82	616.531	925.432	1891.13	972.547	946.661	1219.95	1138.76	0.237898
	1.60_147.0532n	8.13322e+06	7.7179e+06	8.78723e+06	8.38561e+06	7.44196e+06	9.32309e+06	8.53587e+06	8.49812e+06	9.67316e+06	7.97356e+06	6.87951e+06	8.95191e+06	8.59936e+06	7.03868e+06	7.12824e+06	8.75394e+06	8.45556e+06	8.87933e+06	8.4549e+06	8.8293e+06	0.237905
	3.03_374.2034m/z	42262.2	28206.6	24367.8	29428.2	12571.7	10523.6	23788.4	23955.1	14021.4	23201.6	27991.5	11137.9	24012	45038.3	17163.9	33849	15461.7	35704.5	32976.6	32186.9	0.237914
	1.76_389.1791m/z	58666.8	52398.6	73349.2	42761.8	59978.8	16442.8	14052.3	20523.4	29308.2	18098.7	32306.9	40764.7	85549.2	73711.8	81591.7	28835.6	23929.7	56863.6	23887.6	27868.9	0.238015
	18.69_182.9856m/z	18175.2	30316.4	61763.6	51954.2	73179.9	125016	112798	102791	98259.9	97186.5	124104	91524	66149	34495	57129.4	30728.7	37425.5	18320.4	95966	90218.9	0.238145
	14.00_428.2637m/z	18137.2	22956.2	10802.3	7996.53	7635.34	9025.44	0	3871.26	0	0	0	11909.7	6541.15	13192	9121.57	19608.2	22095.2	25081.2	0	0	0.238314
	1.47_192.9102m/z	3744.61	2643.41	9335.74	8774.47	4828.11	7406.24	5333.02	10741.2	8822.16	5589.48	12261.7	10405.4	10323.7	5509.16	7435.37	3545.96	6697.85	5853.33	8221.22	5083.41	0.238633
	6.66_365.7110m/z	11807.8	1605.66	10846.3	14678.8	5230.1	7106.53	3071.74	2556.81	3440.78	3097.76	381.892	5222.36	1562.93	4716.98	4149.45	4964.66	4631.69	2748.5	872.11	1501.65	0.238665
	9.62_177.1281m/z	784.874	0	0	0	1449.9	1293.13	974.486	366.156	394.941	0	995.676	2103.02	807.207	1023.26	1003.22	2027.95	413.869	1323.93	985.754	916.428	0.23877
	8.84_401.2627m/z	5659.76	3550.03	3511.52	14063.9	2098.89	4651.57	4282.86	266.655	2890.12	1925.41	2327.64	2821.09	3450.48	6342.41	7680.19	2266.5	1657.84	1298.67	4002.35	3401.03	0.239388
	6.78_381.1747n	20929.4	15247.2	13453.5	11893.7	14874.2	5821.49	9691.47	14491.6	13548	12267.9	16996.9	12230.9	14738.8	25091.6	7227.33	8830.53	9289.15	10920.5	8894.11	17212.6	0.239569
	1.60_152.0319m/z	209390	257777	185881	209598	187328	278170	266799	176691	233054	222805	125449	182682	168541	168090	202290	270481	232653	223033	184322	238087	0.239693
	1.49_283.8454n	122828	71020.4	275941	196425	136334	132043	129055	209084	169915	165405	287859	213754	251803	156005	189825	116739	176275	150175	160571	127660	0.240186
	3.13_229.6524m/z	10622.3	17282.5	10075.7	11085.8	8528.82	9898.71	9067.89	6290.22	11468	9174.29	6836.29	6408.35	6405.72	8849.04	5282.96	6917.62	6133.04	11010.8	6097.05	6862.67	0.2402
	2.02_324.0356n	2.3887e+06	1.54977e+06	2.20411e+06	1.75841e+06	1.37108e+06	1.67688e+06	1.58214e+06	2.14536e+06	2.26913e+06	1.71528e+06	2.00884e+06	2.02268e+06	1.84749e+06	2.52312e+06	1.63921e+06	1.91878e+06	1.74872e+06	2.60918e+06	2.39223e+06	1.97698e+06	0.240363
	5.63_666.0958m/z	337297	108773	184350	170340	163859	152762	127528	130459	264255	141428	195749	212667	244554	166220	192908	136270	173082	213656	116944	114547	0.240435
	3.43_120.0658m/z	201015	163675	205498	166246	143273	192107	155404	174207	135892	168292	158681	194129	184442	235553	192587	169560	161093	170510	150107	165561	0.240524
	2.48_273.1331m/z	605.884	1488.32	1188.17	3033.02	1995.36	1939.73	3054.07	1360.21	4187.91	4808.3	2230.05	5108.69	1442.75	2486.01	2563.82	769.722	1595.28	1177.01	4071.35	652.632	0.240612
	9.99_132.1021m/z	4418.08	2220.1	4826.85	3543.18	3469.68	2802.74	3178.78	3311.56	3083.2	2540.55	3855.57	4615.15	2583.97	6059.41	2622.4	4985.16	2944.54	3705.14	5719.71	3696.83	0.240629
	14.53_311.1471m/z	3070.11	3656.72	2499	0	2662.2	0	0	0	0	955.457	0	3987.73	0	0	1106.5	0	0	1622.12	0	0	0.240718
	7.28_294.1217n	197228	138439	161952	119625	111859	117256	161831	147324	101563	171817	201089	145001	160745	224004	100009	206890	125030	172829	194338	167535	0.240743
	8.80_295.1627m/z	9762.55	11550.4	3181.62	3663.6	4120.49	3013.45	8176.82	10252.6	1861.65	14712.2	11941.4	1659.12	6662.01	16960.6	3476.16	14181.4	2250.16	13302.5	12439.5	10163.1	0.2408
	3.89_363.1508m/z	31385	23280.6	22254.5	13152.7	14470.4	17864.1	13003.2	15247.9	16988.3	12235.6	20364.7	16155.3	16097.2	28303.1	17728.9	22316.7	13489.1	17314	8867.66	13664.5	0.240816
	4.78_247.1285m/z	42505.2	45566.4	35354.3	33122.9	22971.8	25349.8	17789.1	21986.6	32216.3	29652.7	66528	43063.7	40330.4	66830.7	35364.3	55114.9	32548.9	47865.4	44440	48024	0.241258
	1.49_290.8479m/z	12085.8	9027.59	41170.3	22088.6	16738.9	25013	17196.3	43757.4	24248.7	25273.1	69981.9	47037.8	63745.5	21675.8	24307.2	13669.7	27771.2	21115.7	25390.2	15317.5	0.241649
	7.37_328.1828n	87523.4	57392.7	56558	58415.6	50563.1	37303.9	49458.3	48618.6	32951.8	50395.8	41847	48944.1	52978.8	94611.3	34239.8	50785.1	34530.2	58311.6	36592.4	37021.9	0.24166
	4.21_328.1501m/z	11537.8	4790.14	3514.67	6781.08	5427.15	7013.11	4024.64	5613.14	4687.7	7098.06	7670.5	9900.27	11476.5	14659.2	6168.71	10593	7773.92	12137.3	6746.66	8892.7	0.241782
	7.44_667.3142m/z	32786.2	33268.2	19495.1	34551.7	41519.7	18736.1	23937.9	16661	9917.06	17877	26820.4	23553.6	24574.5	34812.8	8805.33	30874.2	33647.1	37428.6	37641.3	13073.8	0.241883
	1.07_148.9772m/z	3116.42	7068.6	5863.41	1346.01	1704.06	5994.07	2231.02	863.739	24068.5	1517.21	1236.52	6973.18	999.432	8661.79	2585.11	1338.16	1489.82	2007.26	2169.09	1472.47	0.242001
	22.39_434.3403n	39529.2	131531	44938	15806.6	119958	28288.9	50203.4	35056.7	26654.8	19124.7	81978.1	25653.5	23080.6	14765.6	7342.84	14912.7	60607.3	5867.11	10981.3	20081.6	0.24213
	2.36_228.1093m/z	13051.8	4458.33	3031.8	3479.38	5332.1	14325.7	3740.79	1716.42	5486.07	1283.45	3284.79	8814.84	5174.3	3905.13	9325.88	6438.06	10738.2	5160.48	4223.63	14816.2	0.24223
	13.06_213.1852m/z	14857.3	13690.1	18498.5	23330.4	23257.2	31801.9	25966.5	19785.2	28316.9	26010.2	25556.6	30489.4	26260.4	18170.3	29177.7	20962.1	27656.8	8582.85	23026.3	19627.9	0.242271
	18.69_313.1433m/z	4382.9	7446.26	6280.79	8963.14	11442.1	13411.9	17314.3	9107.91	9069.36	9760.16	8072.17	12854.9	4894.24	8096.26	7307.08	11557.6	9729.53	8303.2	22096.1	7289.35	0.242376
	8.38_810.6740m/z	28709.1	65715.4	35363.3	23926.8	63503	49868.1	29274.2	22304.4	8482.56	25019	19161	58800.8	32386.4	53388.7	61781.3	24108.3	42940.6	94128.5	39666.4	55943.6	0.242642
	15.47_135.0803m/z	1248.51	1396.95	1915.82	1852.09	3035.38	2651.55	2248.11	2039.57	2412.11	1566.31	1896.48	3143.64	1476.31	1821.3	1126.9	1489.69	1211.79	691.986	2554.45	2006.48	0.242725
	4.03_242.0905n	18786.1	11524.9	16540	8936.25	8204.21	6045.92	7302.38	14338.5	13918.1	16836.7	11861.4	7502.91	12477.5	14253.2	11176.4	15761.2	11598.9	20672.1	11609	12294.1	0.242919
	3.77_699.4273n	2106.16	7002.07	2919.4	0	17977.6	23794	6673.64	0	28839.7	2544.96	0	5995.7	22245.7	2016.49	7313.35	0	13165	0	0	2137.48	0.243092
	1.51_73.9331n	435319	390069	726828	693401	536617	709117	712156	647635	741434	966890	689066	629792	671027	463807	636770	520303	659505	457493	612648	556632	0.243137
	2.75_175.1075m/z	6301.35	3150.59	2724.09	2510.15	2703.4	5971.58	5943.05	5960.8	6743.01	4866.16	2561.94	3622.66	4573.22	5650.72	2838.05	5431.24	4555.13	5022.94	5960.39	5511.7	0.243178
	15.04_223.1697m/z	11073.6	14078.4	20920.2	18319.5	19289.4	26530.3	20243	17866.1	22520.9	17243.8	21829.2	24322.7	21940.8	15957.7	20983.1	14004.3	18373.4	13266.2	21958.5	18027.3	0.243183
	15.75_513.2949m/z	8465.48	18366.8	15557.7	3910.33	23833.4	0	15822.6	35490.3	5342.13	9466.19	24712.3	16092	22236.8	12662.4	17868.6	10097.8	38795	7038	33778.3	19535.6	0.243415
	6.62_816.9219m/z	73783.1	101380	83066.2	80399	129045	209365	61464.5	78130.4	61311.9	65959.2	26312.8	90584.1	61437.3	168102	145165	111264	243610	121450	70057.1	96591.6	0.243448
	15.75_494.3823m/z	12384.7	110072	0	360.015	184010	1025.07	68275.4	196888	1292.99	1081.56	662.888	2990.24	3551	53480.9	2769.45	73093.5	24330.7	2003.02	213226	125203	0.243609
	19.10_436.3091m/z	5087.03	27506.7	8279.47	16145.1	24297.2	5461.98	12128.3	11646.6	8011.24	2044.73	3672.85	3575.38	4115.65	3560.7	5177.26	9336.39	18184	5788.78	26532.1	11546.2	0.243889
	6.16_412.2523n	86026.2	61585.9	52772.9	62590	41212.4	52442.8	59608.2	86379.1	49871.7	93098.9	74756.3	53855.3	66501.9	106679	37647.2	69803.4	49197.7	91943.9	76452.4	103498	0.243965
	5.95_769.3021m/z	5099.93	16273.5	0	0	16096.2	14741.4	19997.6	27088.2	0	33646	16763.3	6704.62	7139.53	28211.1	0	29802.7	0	3993.73	28720.1	41953.2	0.244039
	3.24_139.1117m/z	16398.1	21300	29593.3	32517.1	29515.8	41778.6	35559.9	25074.2	32667.6	28950.2	29738.8	36207.6	30559.8	22215.2	36017.9	94038.8	26190.4	25790.2	26313.3	25220	0.244049
	17.95_641.4094m/z	0	4683.43	32723.5	10437.7	0	0	0	0	27488.6	0	0	0	0	0	12601.8	0	0	0	0	0	0.244236
	5.03_236.1273m/z	950.602	2117.31	4491.85	7879.46	2708.06	5129.29	4758.16	4746.97	3325.66	2599.43	8987.69	2263.48	3665.18	3749.18	3916.48	5728.52	5041.52	4429.86	10963.4	1848.47	0.244297
	1.60_205.0686m/z	52015.8	35519.8	43296.8	41314.5	34561.2	45719.1	34297.2	33270.9	40399.8	41830.2	28334.3	28165.3	47960.7	38705.2	36753.1	64932.7	54651.6	45643.1	27805.1	30673.4	0.244779
	9.62_377.0924m/z	6341.84	0	0	0	0	0	0	2843.91	0	2234.44	0	0	0	6170.69	0	4697.9	0	3178.92	0	5134.97	0.244804
	2.89_195.0323m/z	5797.1	7329.04	5912.82	7311.34	4439.69	3773.64	4525.99	4007.14	3117.08	6561.93	4208.03	2841.08	3290.34	5798.68	3336.82	5466.64	2815.52	2470.62	4111.6	4669.26	0.244839
	18.55_453.3195m/z	0	1361.01	0	0	0	0	3558.75	2827.72	0	1640.07	0	0	0	0	0	2170.54	0	0	0	5915.13	0.24515
	13.89_329.2572n	2250.6	834.902	0	960.756	0	2269.39	992.587	0	1102.67	0	1288.52	2175.24	955.836	0	1112.43	0	1331.76	0	872.973	0	0.245556
	12.33_199.0757m/z	3387.84	7046.58	4470.22	3367.39	6103.85	5261.12	6826.69	6435.49	5871.67	3691.2	4887.34	4259.81	4374.04	2758.24	6684.53	5274.99	6204	3590.52	6602.66	7995.53	0.245616
	7.17_378.1663m/z	15269.3	7113.21	5437.69	4468.46	3151.9	5450.85	0	6266.6	6603.25	7421.23	7445.71	6309.56	6531.83	10413.2	4307.11	5238.08	2561.49	6252.4	4222.58	4377.65	0.24616
	3.20_502.4099m/z	8290.71	17589	24480.9	23775.7	21438.6	36714	54846.2	37512.9	38489.6	43423.3	34565	37312.6	32086.4	12930.2	31316.1	11009	19139.9	12641.4	42172.2	28235.3	0.246171
	14.16_374.1652m/z	0	815.931	0	0	0	0	0	0	0	0	0	0	0	4043.03	0	2570.99	2573.38	0	0	0	0.246503
	1.05_112.9567n	6352.3	13363.3	10617.1	4633.75	5279.71	12441.3	7278.9	5047.11	34244.3	6140.75	6226.46	11358	5009.62	12295.9	6411.96	5328.61	4607.46	6208.8	7125.83	5295.72	0.246751
	1.76_285.0699m/z	9567.92	17431.2	10007.3	7996.11	13468.8	12071.5	6859.66	9490.67	7973.03	4793.84	7043.17	7083.05	5405.46	8054.07	5067.3	9443.74	9671.63	17316.6	6981	11572.8	0.246987
	18.35_184.1693m/z	295.713	1857.99	20.9383	22.2809	833.195	3.15761	0	11.8586	587.401	7.38107	14.8253	1.64032	25.5225	544.694	32.0256	1.02552	4.61337	17.0626	2.14741	0	0.247095
	3.36_286.1505m/z	1911.64	1297.72	905.01	1897.97	406.799	795.371	1328.28	1485.4	2328.14	964.976	1833.43	560.154	904.069	3297.02	3319.05	3050.22	1486.85	2663.01	1321.25	1895.46	0.24783
	6.94_158.1902m/z	3833.94	8131.28	9306.98	10043.1	8792.75	11097.4	10001.5	9499.59	9737.16	10036.5	9072.87	12246.6	10073.3	7253.14	12307.4	7285.99	9845.24	6028.19	9787.44	8132.09	0.24788
	7.17_192.1378m/z	1416.38	395.411	1170	1522.18	1779.95	1539.53	3648.03	2948.74	1353.72	2153	3457.55	2341.58	1707.12	364.403	1471.07	331.391	1018.3	3122.12	873.583	680.297	0.248165
	7.26_445.2289m/z	35619.7	24088.7	18502	16013.5	21854	15568.1	13841.7	18882.9	13503.1	13194.7	26086.7	14703.3	15960	39331	16855.1	22116.7	14144.4	17747.6	12850.6	11938.5	0.248361
	11.11_261.2528m/z	3483.86	2026.67	1222.91	5234.87	722.875	1956.66	1212.73	3243.08	1478.09	900.263	2658.77	1234.01	846.562	1462.47	4513.14	2015.77	2652.88	4623.7	3109.27	2390.9	0.248439
	3.77_710.1208m/z	6239.64	18040	5751.78	26985.3	16708.1	9254.75	34973.6	14150.7	25119.6	36692.4	29583.9	11534.9	16751	20019.5	7570.27	21078.3	10766.6	13424	34533.6	49343.5	0.248853
	16.21_170.0969m/z	2381.71	1008.94	4539.03	4159.82	3207.47	6852.53	5328.87	6405.46	7160.09	6036.16	6162.35	6439.88	6201.67	2215.27	4571.62	4278.97	1229.64	2990.71	6446.58	3424.67	0.248996
	3.17_402.3575m/z	4685.53	5748.18	9115.85	12376.6	12167.7	18509.3	29355	17104.8	19356.4	20431.8	23002.9	20960.6	15590.4	5927.66	19056.6	2925.11	8467.86	3538.07	23329.3	16444.7	0.249301
	17.72_576.2739m/z	0	7876.49	25419.6	21409.9	62320	40608.9	0	2569.48	17554.4	0	4523.55	11892.7	6256.98	10212.2	6053.43	14728.9	9439.76	0	0	0	0.250037
	1.51_75.9303n	204802	185028	345345	328001	252559	339766	339239	308509	350533	465532	329012	296424	304164	215782	297858	241871	308868	215908	289072	268795	0.250106
	13.18_336.2510m/z	546.13	4357.31	0	3183.43	957.351	0	0	1091.95	0	697.783	1085.18	0	0	783.28	0	0	0	0	0	730.333	0.250171
	5.86_394.2069n	10969.2	12467.4	4489.52	6974.19	10836.7	5988.09	7074.52	9766.62	6755.8	9381.54	8064.48	6336.61	9176.06	13653.6	6826.22	4218.14	8262.67	5118.66	8624.77	8996.13	0.250523
	3.77_681.7535m/z	7849.92	5721.41	15648.2	4508.06	17907.1	18768.4	19928	3799.02	25548.4	8396.59	6900.67	8413.25	14647.7	9935.52	13871.5	4509.21	17239	10395.1	2488.45	6565.73	0.250592
	15.29_431.2067m/z	3375.49	1769.36	3227.89	3276.26	15938.6	3404.39	14698.5	11643.9	8136.53	4161.83	7093.94	9645.18	7144.83	2280.1	2628.04	2498.04	0	0	9864.68	6526.41	0.251059
	5.17_275.8888m/z	0	0	1637.11	0	0	4280.23	0	0	3991.51	0	0	2521.69	0	0	0	0	0	0	0	0	0.251282
	9.81_377.1412n	92304.8	59451.5	52009.5	31413.2	49859	42218.1	34002.2	49832.6	42489.5	48824.9	49105.9	44679.6	45298.9	92678.8	32934	47122.4	35152.5	45509	41408.7	36205.5	0.251292
	6.62_415.2183m/z	25815	12005.9	14364.1	2371.32	8348.76	11361	7506.91	14002.3	9359.73	11488.1	2907.08	2089.03	8520.48	24950	5666.95	7776.71	6216.74	13687.6	5428.31	0	0.251709
	12.74_119.9940m/z	7836.1	9778.06	10683.3	11413.2	11182.7	14474.2	9862.49	9367.76	10577.2	10320.9	9895.79	12125.8	12077.7	8962.41	15897.6	9523.46	14052.8	9689.66	7724.09	6973.19	0.251791
	2.78_245.1012n	140100	88431.6	95853.1	107247	93241.9	77754.3	90242	105583	87826.6	106116	104638	87652.6	130272	110914	98226.2	113114	119008	104191	105441	111737	0.252042
	19.68_463.3534m/z	11912.1	6690.32	13517.5	2007.31	57387.7	96027.6	4426.07	0	0	0	22961.8	0	23915.8	1949.15	7792.16	0	0	0	7972.88	2919.81	0.25236
	4.37_382.1711m/z	337882	408776	242541	285725	162612	144254	231128	269133	205568	250423	411670	208222	227585	434651	226357	446948	184034	359886	272841	366923	0.252489
	6.29_307.2353m/z	13059.1	16485.2	7693.94	9361.72	6611.92	5251.03	5400.31	4874.26	1966.91	1171.1	12486.9	6723.54	10494	10637.3	9781.54	8114.47	4000.16	9199.05	3983.63	3437.33	0.252854
	2.96_403.2194m/z	8073.26	8700.02	5033.4	8134.47	2756.72	965.089	6040.13	5646.52	3881.24	4901.36	8163.91	1794.09	2285.33	9877.58	2791.14	8304.14	4852.67	5122.95	8580.12	7518.52	0.252904
	13.93_366.1248m/z	6344.73	8300.68	6780.12	3699.98	8185.82	4881.45	14901.9	8453.25	0	3399.51	5442.81	7269.06	2214.01	2916.62	3165.25	10391.4	20549.4	2935.17	5264.68	3715.65	0.253293
	6.06_109.0654m/z	830.624	145.862	1239.15	1540.33	677.487	751.871	1006.18	539.634	769.502	440.435	1124.38	1462.86	1120.62	496.168	1534.69	1533.7	1428.61	1308.21	713.648	831.946	0.253337
	3.03_314.0190m/z	82368.6	22106.8	54209	37840.4	29057.1	42545.7	26989.6	30659.1	57992	17497.3	27527.2	53686.4	67636.5	46939.3	44523.1	25574.2	44462.1	54174.3	20418.7	15000.7	0.253501
	8.75_241.2166m/z	10335.5	11947.8	16773.7	19526.5	16173.6	23308.9	21278.8	19236.3	17224.2	20844.1	20301.2	16216.5	18269.6	12865.5	25740.4	17265.5	15106.4	10569.1	16985	18027.4	0.253841
	18.50_235.2423m/z	0	1339.84	0	0	695.256	0	510.077	0	0	0	0	868.516	0	0	0	0	0	0	0	0	0.253853
	1.60_229.0223m/z	16208.6	8328.14	15863.8	8023.41	2763	13662.8	11344.1	11307.8	15561.5	14275.3	19013.1	14040.2	9469.67	7998.55	8235.34	8298.47	6095.72	17095.2	6052.96	7892.48	0.253972
	1.35_151.1117m/z	3446.21	4594.17	4984.87	4900.53	4114.8	5922.65	4973.97	3843.13	5460.27	4057.86	4684.13	5028.23	6438.94	4043.78	5432.95	4693.31	4781.58	4166.71	4658.74	3320.61	0.254311
	4.16_288.1661m/z	201157	138985	158607	187832	133660	145456	117386	126623	116185	149829	154271	163764	194167	191250	138621	143345	117939	155939	131941	145590	0.25453
	3.15_488.7999n	0	0	0	0	660.152	846.282	0	0	1477.33	0	0	0	662.203	0	0	0	0	0	0	0	0.255171
	6.94_451.2218m/z	2693.41	6340.42	0	1542.63	3357.15	0	5389.95	4745	2621.06	5801.78	8330	2300.72	4294.41	13247.3	3392.75	4275.81	2168.89	7962.61	7244.78	9718.57	0.255301
	11.80_432.3477m/z	4272.26	7415.1	3917.32	1901.68	13168.7	0	14376.3	9427.05	1608.92	2929.6	0	5183.52	1874.73	1690.62	5834.86	4202.53	21560.7	0	9353.43	6119.96	0.255408
	3.66_246.0853n	2.45266e+06	2.99787e+06	2.64594e+06	2.83473e+06	2.0276e+06	2.59255e+06	2.88274e+06	2.09153e+06	2.01526e+06	2.50254e+06	3.1002e+06	2.63328e+06	2.3899e+06	3.51745e+06	2.58991e+06	3.18471e+06	2.51284e+06	3.31031e+06	2.45126e+06	2.86418e+06	0.256452
	4.25_260.1013n	990966	905936	1.0632e+06	958177	786874	776449	683750	949668	885379	950148	1.1879e+06	1.03617e+06	995818	1.06168e+06	1.29506e+06	1.26067e+06	1.27898e+06	1.07866e+06	929107	804526	0.256882
	7.67_683.6015m/z	4162.03	20253.6	10427	15665.3	8096.4	5555.8	13452.1	2639.01	3111.52	6275.89	0	19490.7	7887.55	26373.5	12095.4	17488.1	16469	21689.5	3326.88	15123.1	0.256904
	5.10_417.2716m/z	44362.4	43436.4	25735.2	29698.4	17432.7	19478	18351.6	11936.2	14804.5	16943.9	35328	18947.9	26327.7	47163.2	18730.8	30146.6	16056.7	26251.9	5926.93	17543.7	0.257179
	3.03_258.0856n	350999	173551	258789	160176	144564	207213	205183	201471	161813	173248	230317	187760	293261	229055	218875	291337	232673	286451	198902	214001	0.258055
	4.28_528.2045m/z	11696.5	22310.6	3898.74	19445.1	42653.9	28849.2	100498	65895.7	18789.5	40389.5	58156.7	29885.6	15496.5	5345.61	5218.49	9854.38	7589.69	7605.14	98512.6	150755	0.258161
	2.39_143.9592m/z	5456.34	2194.26	4655.37	4843.38	5355.64	7280.77	1415.33	1240.65	7582.33	630.814	580.817	10493.8	5357.41	1979.79	6863.61	1787.67	5681.58	5363.44	368.592	0	0.258577
	1.58_98.9852m/z	10437.4	11291.2	16878.9	16665.8	14829.9	15250.6	12301.5	11156.1	16735.4	14199.5	15093	17473.5	21618.6	13506.9	18028.8	10663.2	16560.5	13345.5	13515.4	12486.9	0.258758
	1.42_200.9996n	21825.1	16968.8	19138.7	18706.7	16157.1	19562.2	23686.4	18542.4	16728.1	22719.2	17455.6	15101.4	17159.4	17366.3	13952	21241.7	13349.6	16830	16687.5	15237	0.258936
	3.29_305.1224n	394051	460882	333082	437796	250101	262117	469922	369102	244468	386007	353234	277473	301113	503337	356041	551749	259740	532738	293146	454590	0.258958
	8.18_608.3836m/z	6369.48	2912.13	0	9549.37	0	5005.15	2872.92	0	5588.08	6310.11	6643.66	2723	6883.78	12441.4	7337.13	7160.46	2918.21	8864.55	9704.44	6472.48	0.259092
	1.03_279.8837m/z	3096.39	12372.3	8205.26	318.424	941.673	7673.3	2875.81	0	55664.9	0	0	9236.8	522.049	13494.5	647.296	272.07	0	530.122	0	264.569	0.260667
	3.52_322.1608m/z	73432.5	136008	195272	188337	179681	194611	246477	244085	185061	175926	258204	279677	207966	147840	219989	68468.1	200382	108104	218264	213546	0.26137
[truncated: 3,019 more rows]

## Sheet: 2. Transporter specific changes
Unchanged	Feature	p-value	FC	Log p-avlue	Log2 FC		m/z features enriched in AT6-1-iKD +rapamycin	Feature	p-value	FC	Log p-avlue	Log2 FC		m/z features depleted in AT6-1-iKD +rapamycin	Feature	p-value	FC	Log p-avlue	Log2 FC		m/z features significantly altered in AT6-1-iKD +rapamycin but considered strain-dependent changes	Feature	p-value	FC	Log p-avlue	Log2 FC		m/z features significantly altered in AT6-1-iKD +rapamycin but considered inducer-dependent changes
	12.12_608.2183m/z	0.0100167	8.59781	1.99928	3.10397		1	4.78_158.0814m/z	3.32104e-07	3.30975	6.47873	1.72672		1	1.47_146.1059n	2.38057e-08	0.430231	7.62332	-1.21682		1	17.98_327.2322m/z	3.51233e-05	4.03672	4.45441	2.01318			X
	1.58_432.2218m/z	0.0101442	0.597665	1.99378	-0.742591		2	13.52_536.3335m/z	3.29238e-06	3.4122	5.48249	1.7707		2	1.45_214.0820n	1.21618e-07	0.335362	6.915	-1.57621		2	18.41_287.2133n	4.85095e-05	3.13516	4.31417	1.64854
	4.96_102.0474n	0.0101789	1.44994	1.9923	0.535997		3	3.91_322.0770m/z	8.49135e-06	2.28839	5.07102	1.19433		3	1.47_343.0252m/z	1.94148e-07	0.25929	6.71187	-1.94736		3	18.05_303.2322m/z	0.000475044	2.96451	3.32327	1.56779
	20.53_538.3877m/z	0.0101852	1.91897	1.99203	0.940331		4	1.51_175.1441m/z	1.00439e-05	3.09234	4.9981	1.6287		4	1.47_236.0750n	2.02586e-07	0.247966	6.69339	-2.01178		4	14.85_292.2254m/z	0.00079118	0.253083	3.10172	-1.98232
	3.36_298.1009m/z	0.0103473	1.99484	1.98517	0.996271		5	10.59_416.3009m/z	3.9913e-05	3.68859	4.39889	1.88307		5	1.47_191.0769m/z	2.24382e-07	0.249808	6.64901	-2.00111		5	9.41_259.2020m/z	0.000819715	0.108889	3.08634	-3.19907
	18.62_262.2302n	0.0105533	0.269937	1.97661	-1.8893		6	10.61_393.2250m/z	4.1065e-05	5.08778	4.38653	2.34704		6	1.47_394.0125n	1.27916e-06	0.151264	5.89307	-2.72486		6	9.41_213.1364n	0.00102939	0.242295	2.98742	-2.04517
	11.85_181.1593m/z	0.010614	1.51862	1.97412	0.602764		7	2.59_591.1553m/z	5.09645e-05	2.19942	4.29273	1.13712		7	14.85_235.2053m/z	1.8908e-06	0.105585	5.72335	-3.24352		7	9.41_150.1042n	0.00146193	0.267462	2.83507	-1.90259
	20.25_362.3035n	0.0106161	0.67103	1.97404	-0.575552		8	2.34_196.0737m/z	5.24588e-05	2.01194	4.28018	1.00859		8	2.34_219.1332m/z	2.78832e-06	0.189121	5.55466	-2.40262		8	8.31_136.0890n	0.00215041	0.151435	2.66748	-2.72323
	17.61_130.1673m/z	0.0106318	1.59561	1.97339	0.674112		9	8.20_546.3065m/z	5.71709e-05	2.50876	4.24282	1.32698		9	16.48_262.2295n	1.63728e-05	0.344777	4.78588	-1.53626		9	17.84_303.2320m/z	0.0021555	2.30976	2.66645	1.20774
	1.54_164.0083m/z	0.0106657	1.2224	1.97201	0.289713		10	15.54_359.2596m/z	6.83748e-05	7.55445	4.1651	2.91733		10	1.45_289.0331m/z	3.97747e-05	0.176962	4.40039	-2.49849		10	8.27_165.0913m/z	0.00292179	0.382677	2.53435	-1.3858
	15.98_409.3425m/z	0.0106856	3.66699	1.9712	1.8746		11	4.58_745.2812m/z	9.21803e-05	17.683	4.03536	4.14429		11	1.47_411.0123m/z	5.97275e-05	0.178769	4.22383	-2.48383		11	16.05_270.2433m/z	0.00319224	0.136121	2.4959	-2.87704
	4.83_357.2131m/z	0.0106864	1.42848	1.97117	0.514477		12	2.69_551.1769m/z	0.000103506	2.07739	3.98503	1.05478		12	1.47_326.0259n	8.58719e-05	0.233812	4.06615	-2.09658		12	2.34_190.0700m/z	0.00324238	0.483948	2.48914	-1.04708
	1.60_375.0899m/z	0.0107259	2.22944	1.96957	1.15668		13	10.59_352.2252n	0.000108464	3.65811	3.96471	1.8711		13	3.96_211.1186m/z	0.000102913	0.320568	3.98753	-1.6413		13	8.31_199.1208n	0.00365245	0.0812607	2.43742	-3.6213
	4.99_330.2384m/z	0.0108994	1.46807	1.9626	0.553925		14	6.06_387.2157m/z	0.000124052	4.99729	3.9064	2.32115		14	14.42_234.1982n	0.000150609	0.242257	3.82215	-2.04539		14	16.37_252.2095n	0.00365858	0.380248	2.43669	-1.39499
	22.07_484.4727m/z	0.0109269	12.2534	1.9615	3.61511		15	3.08_159.0278m/z	0.000171758	2.18816	3.76508	1.12972		15	1.47_478.9985m/z	0.000265612	0.194063	3.57575	-2.3654		16	16.05_263.2006m/z	0.00372619	2.24016	2.42873	1.1636
	15.33_620.2968n	0.0109753	1.77438	1.95958	0.827318		16	10.72_644.3199m/z	0.000189319	4.12568	3.72281	2.04463		16	16.48_343.3323m/z	0.000278571	0.341303	3.55506	-1.55088		17	7.58_124.1124m/z	0.0043105	0.245824	2.36547	-2.0243
	3.77_123.0555m/z	0.0109942	1.19679	1.95884	0.25917		17	8.68_386.6668m/z	0.000207194	21.5391	3.68362	4.42888		17	14.83_252.2320m/z	0.000343036	0.335911	3.46466	-1.57385		18	7.58_124.0889n	0.00491421	0.305282	2.30855	-1.71179
	4.64_171.1135m/z	0.0110059	2.87244	1.95837	1.52228		18	3.08_295.0666m/z	0.000238372	4.21242	3.62275	2.07465		18	16.80_262.2295n	0.00036786	0.283531	3.43432	-1.81842		19	7.58_152.0835n	0.00533962	0.263735	2.27249	-1.92284
	16.48_348.2514n	0.0110098	14.1141	1.95822	3.81907		19	8.61_604.3662m/z	0.00024002	4.39667	3.61975	2.13641		19	1.47_225.0227m/z	0.000522771	0.167947	3.28169	-2.57393		20	15.42_252.2318m/z	0.00682651	0.257878	2.1658	-1.95524
	2.04_375.2239m/z	0.0110172	1.28069	1.95793	0.356921		20	10.61_253.1093m/z	0.000252624	10.3927	3.59753	3.3775		20	16.80_320.2565m/z	0.00054052	0.127252	3.26719	-2.97424		21	7.58_152.1074m/z	0.0069232	0.233406	2.15969	-2.09908
	20.78_602.4190m/z	0.011071	2.48021	1.95581	1.31046		21	5.45_655.2882m/z	0.0003715	28.1709	3.43004	4.81613		21	5.65_425.2062m/z	0.000738624	0.483366	3.13158	-1.04881		22	4.09_649.1063m/z	0.00788507	2.69385	2.10319	1.42967
	5.91_229.1548m/z	0.0111791	1.31576	1.95159	0.3959		22	6.46_612.2840m/z	0.000394557	7.76912	3.40389	2.95775		22	17.24_411.3581m/z	0.000780477	0.169232	3.10764	-2.56293		23	15.15_357.3124m/z	0.00981405	0.332421	2.00815	-1.58892
	3.43_246.1456m/z	0.0112446	1.53544	1.94906	0.618651		23	13.31_524.3332m/z	0.000396653	2.7297	3.40159	1.44874		23	1.45_305.0562m/z	0.000908115	0.132521	3.04186	-2.91571
	4.35_152.0569m/z	0.011283	1.23339	1.94758	0.302624		24	7.10_297.1424m/z	0.000479765	2.98951	3.31897	1.57991		24	14.71_361.3427m/z	0.0011747	0.215686	2.93007	-2.213
	4.80_271.0742m/z	0.0113255	2.40381	1.94594	1.26532		25	3.33_399.1485m/z	0.000649358	5.36571	3.18752	2.42377		25	18.16_297.2669n	0.00169411	0.191274	2.77106	-2.38629
	3.01_364.1164m/z	0.0113428	1.41849	1.94528	0.50436		26	5.40_681.3040m/z	0.000661118	4.98303	3.17972	2.31702		26	1.45_350.0552n	0.00181031	0.195593	2.74225	-2.35407
	3.80_288.0670m/z	0.0113774	5.86958	1.94396	2.55326		27	5.13_234.0800m/z	0.000788194	3.81482	3.10337	1.93161		27	16.80_343.3326m/z	0.00183673	0.122702	2.73595	-3.02677
	16.53_526.3726n	0.0113799	3.06995	1.94386	1.61821		28	4.71_297.1557m/z	0.00079201	2.10328	3.10127	1.07264		28	18.16_253.2524m/z	0.00294736	0.150224	2.53057	-2.73481
	5.60_405.2350m/z	0.01142	0.670836	1.94233	-0.575968		29	15.98_454.3298m/z	0.000805039	4.02724	3.09418	2.00979		29	15.06_361.3430m/z	0.00321624	0.312993	2.49265	-1.6758
	3.66_394.1484m/z	0.0114445	3.79761	1.9414	1.92509		30	9.32_362.2539m/z	0.000942829	21.5571	3.02557	4.43009		30	16.30_260.2139n	0.00357895	0.404613	2.44624	-1.30538
	2.22_299.1714n	0.0115223	1.30095	1.93846	0.37957		31	4.87_328.2218m/z	0.000965757	6.48102	3.01513	2.69622		31	5.84_302.0026m/z	0.00424796	0.135432	2.37182	-2.88436
	4.44_322.1867m/z	0.0115513	1.59867	1.93737	0.676874		32	3.94_560.0775m/z	0.00114265	5.19358	2.94208	2.37673		32	18.50_297.2670n	0.00519494	0.194339	2.28442	-2.36335
	18.87_482.3246m/z	0.0115674	1.85908	1.93676	0.894592		33	14.05_310.2373m/z	0.00117901	13.8367	2.92848	3.79043		33	15.06_315.2767n	0.00528184	0.465355	2.27721	-1.1036
	8.13_230.1392m/z	0.0116265	0.0284218	1.93455	-5.13686		34	1.56_326.0142m/z	0.00131627	2.12979	2.88066	1.09071		34	18.32_297.2669n	0.00548128	0.216493	2.26112	-2.20761
	5.47_661.2293m/z	0.0116884	2.28334	1.93224	1.19115		35	6.71_341.1128m/z	0.00138999	4.6009	2.85699	2.20192		35	18.73_280.2401n	0.00588819	0.255844	2.23002	-1.96667
	3.43_348.0266m/z	0.0116986	0.488768	1.93187	-1.03278		36	6.27_268.1041m/z	0.00141814	3.5925	2.84828	1.84499		37	6.39_490.2869m/z	0.00865317	0.266913	2.06282	-1.90556
	6.43_188.0703m/z	0.011704	1.44487	1.93166	0.530937		37	21.67_552.4032m/z	0.00150062	3.32823	2.82373	1.73476		38	18.32_253.2524m/z	0.0099057	0.20339	2.00411	-2.29768
	5.91_330.2129m/z	0.0118034	1.24201	1.92799	0.312679		38	5.42_353.1508m/z	0.00152392	3.13691	2.81704	1.64934
	4.96_148.0539n	0.0119264	1.46281	1.92349	0.548747		39	10.61_253.6106m/z	0.00155547	13.0452	2.80814	3.70545
	8.70_201.1365n	0.0121237	0.460232	1.91637	-1.11957		40	16.60_605.3076m/z	0.00162693	3.27564	2.78863	1.71178
	5.51_219.1340m/z	0.0122311	0.540044	1.91253	-0.888851		41	3.98_342.5750m/z	0.00178103	2.28776	2.74933	1.19394
	5.45_267.0743m/z	0.0122618	3.46197	1.91145	1.79159		42	3.40_423.2109m/z	0.00184894	2.88307	2.73308	1.52761
	10.86_232.1914m/z	0.0123275	1.38448	1.90913	0.469339		43	5.26_632.2430n	0.00211387	2.61603	2.67492	1.38738
	6.89_279.1145n	0.0123384	2.01669	1.90874	1.01199		44	15.22_276.2322m/z	0.0021574	3.97445	2.66607	1.99075
	11.82_593.7103m/z	0.0124728	11.5447	1.90404	3.52916		45	6.59_275.1426m/z	0.00230827	3.13557	2.63671	1.64873
	2.94_359.2291m/z	0.0124863	1.38243	1.90357	0.467208		46	5.42_580.2580m/z	0.00264825	5.55188	2.57704	2.47298
	18.50_253.2525m/z	0.0124962	0.151279	1.90322	-2.72471		47	1.54_347.9957m/z	0.00274234	2.47324	2.56188	1.3064
	7.85_584.2916m/z	0.012503	2.10115	1.90299	1.07118		48	6.27_256.8507m/z	0.00276069	11.4164	2.55898	3.51304
	1.45_143.1067m/z	0.0127601	0.828292	1.89415	-0.271788		49	5.84_575.2347m/z	0.00279674	4.86722	2.55335	2.2831
	1.79_315.1427m/z	0.012817	2.07236	1.89221	1.05127		50	16.48_394.3156m/z	0.00281588	24.9034	2.55039	4.63827
	4.16_319.1385n	0.0128644	0.82409	1.89061	-0.279126		51	9.16_317.1898m/z	0.00296388	4.95576	2.52814	2.30911
	21.49_494.3505m/z	0.0131315	10.9307	1.88168	3.45032		52	6.39_362.7591m/z	0.00303354	2.71364	2.51805	1.44023
	3.31_188.0798n	0.0131968	1.4102	1.87953	0.495903		53	5.45_368.1221m/z	0.0030774	4.56654	2.51182	2.1911
	2.48_217.1054m/z	0.0132574	0.727711	1.87754	-0.458562		54	6.48_552.3019m/z	0.00315925	7.36328	2.50042	2.88035
	7.28_148.0609m/z	0.0132786	2.22665	1.87685	1.15488		55	13.68_538.3498m/z	0.00349291	2.83796	2.45681	1.50485
	3.59_558.2019m/z	0.0132936	2.26283	1.87636	1.17813		56	4.78_267.0954m/z	0.00366224	4.96363	2.43625	2.3114
	14.71_315.2759n	0.0133948	0.458653	1.87306	-1.12452		57	3.36_459.1690m/z	0.00376288	2.67467	2.42448	1.41936
	4.67_658.3206m/z	0.0134796	2.31382	1.87032	1.21027		58	6.46_602.3275n	0.00407574	4.59865	2.38979	2.20121
	2.34_388.2298n	0.0135492	1.26494	1.86809	0.339073		59	5.47_671.2681m/z	0.00452009	5.66269	2.34485	2.50149
	3.75_346.1246m/z	0.0138219	1.24644	1.85943	0.317819		60	1.54_367.1389m/z	0.00458847	2.47459	2.33833	1.30719
	2.11_339.2165n	0.0138912	1.19981	1.85726	0.262804		61	2.92_332.1899m/z	0.00463543	2.21622	2.33391	1.1481
	2.02_306.1295m/z	0.0140278	1.45505	1.85301	0.541067		62	3.40_352.1713m/z	0.00468433	2.11616	2.32935	1.08145
	1.56_216.0636m/z	0.0142116	0.712344	1.84736	-0.489353		63	4.58_647.3239m/z	0.00499803	4.08643	2.3012	2.03084
	3.38_256.6504m/z	0.0142216	1.89381	1.84705	0.921295		64	16.27_556.3399m/z	0.00518241	2.28117	2.28547	1.18978
	2.46_175.1075m/z	0.0143626	1.43749	1.84277	0.523556		65	5.38_577.2193m/z	0.00542428	2.62182	2.26566	1.39057
	3.38_260.1604m/z	0.0143819	1.6847	1.84218	0.752491		66	19.24_464.3151m/z	0.00552991	2.53337	2.25728	1.34106
	7.67_683.3494m/z	0.0143936	1.90151	1.84183	0.927143		67	18.99_532.3405m/z	0.00570094	2.07607	2.24405	1.05385
	2.34_205.1184m/z	0.0147157	1.19773	1.83222	0.260298		68	5.01_664.3324m/z	0.00582453	4.79293	2.23474	2.26091
	3.01_207.0985m/z	0.0147603	0.69907	1.83091	-0.516491		69	18.69_494.3646m/z	0.0060179	3.32506	2.22056	1.73338
	4.71_549.2665m/z	0.0147877	6.64145	1.8301	2.7315		70	1.81_301.0432m/z	0.00615463	2.64021	2.2108	1.40065
	1.81_340.1983m/z	0.0148369	1.29451	1.82866	0.372409		71	7.60_380.1789m/z	0.00623678	2.15209	2.20504	1.10574
	1.47_283.0190m/z	0.014857	0.627903	1.82807	-0.671386		72	2.83_204.0921m/z	0.0062586	2.10108	2.20352	1.07113
	1.95_335.0643m/z	0.0149848	1.29481	1.82435	0.372735		73	6.71_585.2737m/z	0.00664196	3.58079	2.1777	1.84028
	6.46_283.1259m/z	0.0149874	1.87239	1.82427	0.904877		74	6.09_439.1790m/z	0.006827	2.15606	2.16577	1.1084
	6.11_261.0901m/z	0.0150754	1.42202	1.82173	0.507941		75	7.03_290.1498m/z	0.00724628	2.15548	2.13988	1.10801
	6.27_287.1485n	0.0151349	1.4633	1.82002	0.549226		76	6.73_627.2848m/z	0.00726059	3.81746	2.13903	1.93261
	12.12_608.3839m/z	0.0151808	10.0705	1.8187	3.33206		77	16.46_257.2114m/z	0.00746501	14.5204	2.12697	3.86001
	2.29_521.0823n	0.0152711	0.557043	1.81613	-0.844139		78	1.60_279.0483m/z	0.00759092	2.11976	2.11971	1.0839
	16.60_252.2094n	0.015292	0.388956	1.81554	-1.36232		79	5.26_643.2348m/z	0.00788155	4.34299	2.10339	2.11869
	2.71_269.1599m/z	0.0153527	1.42226	1.81382	0.508188		80	6.02_137.0465m/z	0.00840683	2.86374	2.07537	1.5179
	2.46_177.1366n	0.0153679	1.35851	1.81339	0.442028		81	8.50_182.0810m/z	0.00853494	3.12167	2.0688	1.64232
	3.59_351.1875m/z	0.0154928	0.614648	1.80987	-0.702167		82	8.34_303.1740m/z	0.00901216	3.529	2.04517	1.81926
	1.23_133.0501m/z	0.0156236	1.8098	1.80622	0.855834		83	14.78_130.1673m/z	0.00902135	3.89664	2.04473	1.96223
	6.75_745.2782n	0.0157415	3.67993	1.80295	1.87968		84	16.71_423.3587m/z	0.00953769	5.06409	2.02056	2.3403
	3.64_418.0302m/z	0.0157711	0.467277	1.80214	-1.09765		85	2.46_407.1872m/z	0.00978133	2.96041	2.0096	1.5658
	2.29_323.9808m/z	0.0158119	0.124729	1.80102	-3.00313
	8.29_313.1542m/z	0.0158308	1.34854	1.8005	0.431398
	13.57_470.2315n	0.015831	2.41038	1.80049	1.26926
	5.91_549.2581m/z	0.0158914	1.5721	1.79884	0.652696
	21.95_578.4199m/z	0.015928	5.66168	1.79784	2.50123
	2.34_495.2920n	0.0159687	1.50569	1.79673	0.590425
	16.46_320.2566m/z	0.0159869	0.158739	1.79623	-2.65527
	6.55_326.1939n	0.0159941	1.72224	1.79604	0.784288
	15.13_429.2172m/z	0.0161229	2.79397	1.79256	1.48232
	2.39_325.1389n	0.0162144	1.28445	1.7901	0.361148
	2.50_288.1919m/z	0.0162845	0.690103	1.78822	-0.535116
	2.34_321.1176n	0.0163261	0.850705	1.78712	-0.233269
	14.00_285.2431m/z	0.0163779	1.59055	1.78574	0.669523
	7.12_223.1527m/z	0.0164117	1.50651	1.78485	0.591213
	6.66_571.2583m/z	0.0164334	3.63755	1.78427	1.86297
	2.66_260.1606m/z	0.0164498	1.24207	1.78384	0.31275
	16.30_605.3069m/z	0.0164614	3.38254	1.78353	1.75811
	5.77_326.2078m/z	0.0165216	1.39969	1.78195	0.485106
	2.39_291.1064n	0.0165525	0.837045	1.78114	-0.256623
	4.09_142.0745n	0.0165577	1.74405	1.781	0.80244
	3.29_344.0853m/z	0.0167076	2.03927	1.77708	1.02805
	8.15_275.1968m/z	0.0167556	0.000292184	1.77584	-11.7408
	3.94_288.2024m/z	0.0168118	1.44554	1.77439	0.531606
	3.87_299.1351m/z	0.0168193	1.47791	1.77419	0.563556
	3.36_470.1436m/z	0.0169582	1.59422	1.77062	0.672854
	3.61_541.2221m/z	0.0170093	2.18741	1.76931	1.12922
	3.40_337.9969m/z	0.017045	0.344962	1.7684	-1.53549
	6.89_557.2777m/z	0.0171438	3.97828	1.76589	1.99214
	3.54_286.1401m/z	0.0172043	2.42833	1.76436	1.27997
	2.64_377.2032m/z	0.0174151	0.782064	1.75907	-0.354642
	5.97_363.2242m/z	0.0174521	0.75623	1.75815	-0.403103
	7.63_248.0895n	0.017566	0.556183	1.75533	-0.846367
	8.29_270.1585n	0.0176109	1.45157	1.75422	0.537615
	2.64_332.1334n	0.0176466	0.72387	1.75334	-0.466198
	6.43_192.0767m/z	0.0176619	5.14978	1.75296	2.36451
	7.58_233.1864m/z	0.0178759	0.239853	1.74773	-2.05978
	5.45_289.1604m/z	0.0179444	2.99846	1.74607	1.58422
	2.34_355.1912m/z	0.0179593	1.9826	1.74571	0.987391
	4.48_227.6552m/z	0.0179718	1.19505	1.74541	0.257072
	18.32_343.3330m/z	0.0179739	0.174037	1.74536	-2.52254
	2.62_727.1221m/z	0.0181106	1.65932	1.74207	0.730592
	3.54_432.2196m/z	0.0181477	0.747865	1.74118	-0.419151
	2.34_345.2403n	0.0182245	1.24575	1.73934	0.317013
	1.70_162.1125m/z	0.0182641	1.18629	1.7384	0.246455
	14.00_544.2641n	0.0184512	1.82165	1.73398	0.865249
	2.11_179.1287m/z	0.0184779	1.12858	1.73335	0.174514
	4.30_366.1332m/z	0.0185399	1.37193	1.73189	0.456205
	15.33_361.2735m/z	0.0185727	1.58437	1.73113	0.663906
	1.99_198.0878m/z	0.0185784	0.806584	1.73099	-0.310103
	5.22_553.2121m/z	0.0186516	2.33457	1.72928	1.22316
	18.99_496.3775m/z	0.0188694	2.51182	1.72424	1.32874
	4.55_110.0715m/z	0.0190049	2.04992	1.72113	1.03557
	7.83_533.3280m/z	0.0190965	1.45816	1.71905	0.544149
	7.47_258.1581n	0.0191322	1.41245	1.71824	0.498202
	9.99_353.1865m/z	0.0192578	14.6293	1.71539	3.87079
	3.54_306.9763n	0.0195015	0.535582	1.70993	-0.90082
	4.83_688.1548m/z	0.019558	2.01903	1.70868	1.01366
	17.22_558.3553m/z	0.0196894	2.30161	1.70577	1.20264
	7.90_279.1333m/z	0.0198029	0.376103	1.70327	-1.4108
	4.78_130.4755m/z	0.0199205	0.460922	1.7007	-1.1174
	7.19_454.7266m/z	0.0200633	1.42314	1.6976	0.509073
	20.21_406.3297n	0.0201061	0.530117	1.69667	-0.915616
	2.99_327.1297m/z	0.0202565	1.57297	1.69344	0.653492
	6.29_384.7715m/z	0.0203171	2.43761	1.69214	1.28547
	3.52_330.0147m/z	0.020381	0.700469	1.69077	-0.513607
	7.33_303.1548m/z	0.0204001	1.5356	1.69037	0.618807
	2.64_132.0247n	0.0204775	1.42323	1.68872	0.509167
	2.02_188.1164n	0.0204795	0.77474	1.68868	-0.368215
	3.24_405.1967m/z	0.0207156	1.28567	1.6837	0.362521
	3.10_414.1626m/z	0.021037	1.5422	1.67702	0.624991
	16.87_527.3016n	0.0210467	1.49972	1.67682	0.584695
	1.92_324.0588m/z	0.0210706	1.24228	1.67632	0.312989
	18.41_598.3864m/z	0.0211818	2.26632	1.67404	1.18035
	7.56_400.1901m/z	0.0213113	1.46497	1.67139	0.550868
	18.62_280.2632m/z	0.0213718	0.212482	1.67016	-2.23459
	16.60_253.1802m/z	0.0214032	0.774172	1.66952	-0.369273
	4.55_328.1500m/z	0.0215045	2.93458	1.66747	1.55315
	6.27_240.1442m/z	0.0215627	2.34863	1.6663	1.23182
	19.42_523.3651n	0.0216034	1.55087	1.66548	0.633081
	4.19_190.0953n	0.0218172	0.813691	1.6612	-0.297446
	14.16_289.2615n	0.0220284	0.590757	1.65702	-0.759362
	5.91_117.0583n	0.0220873	1.36214	1.65586	0.445879
	19.33_276.2089n	0.0221025	0.464282	1.65556	-1.10693
	6.27_133.0608m/z	0.0223962	1.36046	1.64983	0.444095
	6.96_348.2131m/z	0.0224535	1.65955	1.64872	0.730791
	2.46_333.1406m/z	0.0226544	1.29839	1.64485	0.376724
	3.31_114.0553m/z	0.0230106	1.10255	1.63807	0.140843
	2.48_200.1520m/z	0.0232022	1.18931	1.63447	0.250125
	4.05_269.1246m/z	0.02339	1.36124	1.63097	0.444922
	11.85_243.1833n	0.0235714	1.46511	1.62761	0.551013
	2.09_288.2279m/z	0.0235849	1.37203	1.62737	0.45631
	2.46_356.1909n	0.0237778	1.24584	1.62383	0.317116
	16.85_387.2899m/z	0.0237877	1.57991	1.62365	0.659843
	7.07_403.2118m/z	0.0238651	2.15118	1.62224	1.10513
	5.81_253.1189m/z	0.0238728	1.4178	1.6221	0.503654
	6.00_126.0921m/z	0.0240663	1.27353	1.61859	0.348838
	18.90_388.1050n	0.0241082	0.776885	1.61784	-0.364228
	4.53_768.1191m/z	0.0241604	3.45097	1.61689	1.787
	5.91_320.1041n	0.024258	1.13877	1.61514	0.187482
	7.63_403.2549m/z	0.0242715	1.5036	1.6149	0.588423
	18.48_320.2564m/z	0.0242961	0.176311	1.61446	-2.5038
	9.81_188.0702m/z	0.0243057	0.603882	1.61429	-0.727663
	19.26_481.3173n	0.0244001	1.52937	1.61261	0.612933
	5.86_350.1386m/z	0.0244902	0.656443	1.61101	-0.607258
	7.12_542.2729m/z	0.0246476	2.12743	1.60823	1.08911
	4.48_384.5639m/z	0.024759	10.0515	1.60627	3.32933
	2.34_405.1623m/z	0.0250223	1.56977	1.60167	0.65055
	2.34_143.1067m/z	0.0250485	0.751929	1.60122	-0.411331
	18.90_223.0635m/z	0.0250492	0.772181	1.60121	-0.37299
	8.73_247.2022m/z	0.0250596	0.525227	1.60103	-0.928986
	18.64_109.1014m/z	0.0251	0.644179	1.60033	-0.634466
	18.85_568.3864m/z	0.0251137	23.3822	1.60009	4.54734
	8.36_95.0858m/z	0.0252911	0.658932	1.59703	-0.601799
	3.22_246.1248n	0.0254479	1.35855	1.59435	0.442071
	4.35_137.0460m/z	0.0257291	1.24885	1.58958	0.320601
	17.81_528.4120m/z	0.025917	2.63429	1.58642	1.39741
	5.40_622.2456m/z	0.0259556	1.49061	1.58577	0.575907
	13.73_440.2774m/z	0.0259625	0.324459	1.58565	-1.62389
	20.19_538.3868m/z	0.0260725	2.00693	1.58382	1.00499
	10.01_331.2055m/z	0.0261303	3.54734	1.58286	1.82674
	16.99_570.2084m/z	0.0262656	2.32967	1.58061	1.22012
	5.63_371.2291m/z	0.026273	1.54271	1.58049	0.625465
	3.33_303.1568n	0.0262915	1.44561	1.58018	0.531676
	7.47_304.2235m/z	0.0263327	1.32142	1.5795	0.402093
	4.94_215.1389m/z	0.0264723	1.55062	1.57721	0.632849
	4.41_307.0443m/z	0.0265704	1.73674	1.5756	0.796379
	2.89_274.1512m/z	0.026576	1.23789	1.57551	0.307883
	2.46_363.1516m/z	0.0267198	1.44623	1.57317	0.532293
	6.87_543.2634m/z	0.0270715	2.14181	1.56749	1.09883
	5.49_329.0489m/z	0.0270928	0.371097	1.56715	-1.43013
	2.52_333.0258m/z	0.0272165	0.243831	1.56517	-2.03605
	5.91_279.1007m/z	0.0276013	1.22653	1.55907	0.294588
	1.60_518.9718m/z	0.0277614	1.895	1.55656	0.922198
	1.42_331.9567n	0.0278129	0.651408	1.55575	-0.618367
	5.63_378.1344m/z	0.0278736	1.52641	1.55481	0.610141
	6.96_377.1458m/z	0.0280188	1.26459	1.55255	0.338666
	18.90_224.0369n	0.0281629	0.690816	1.55032	-0.533626
	3.57_325.0088m/z	0.0282532	0.231126	1.54893	-2.11325
	5.17_508.2753m/z	0.0283376	1.51496	1.54764	0.59928
	6.71_389.1796n	0.0283564	0.791904	1.54735	-0.336602
	8.08_455.2499m/z	0.0283898	1.35451	1.54684	0.437768
	16.41_532.3403m/z	0.0284214	2.15745	1.54636	1.10932
	4.05_164.0475n	0.0285714	1.38991	1.54407	0.47499
	17.91_159.9692m/z	0.0286623	0.589905	1.54269	-0.761445
	18.90_298.0549n	0.0288582	0.741995	1.53973	-0.430519
	6.16_214.0513m/z	0.0289067	1.89217	1.539	0.920045
	18.90_332.0966n	0.0289214	0.764951	1.53878	-0.386561
	3.43_290.1707m/z	0.0289321	1.37256	1.53862	0.456869
	5.70_311.1228m/z	0.0289361	1.38471	1.53856	0.46958
	4.60_617.3121m/z	0.0290738	2.68814	1.5365	1.42661
	1.60_342.9227n	0.0291649	1.34355	1.53514	0.426051
	1.54_168.9635m/z	0.0293953	1.90036	1.53172	0.926276
	5.17_219.1109n	0.0295897	1.20013	1.52886	0.26319
	10.72_195.0911m/z	0.0295907	9.25839	1.52884	3.21076
	18.00_452.3222m/z	0.029639	0.558585	1.52814	-0.84015
	4.73_417.2709m/z	0.0296765	1.39862	1.52759	0.483999
	18.67_506.3607m/z	0.0298808	1.9262	1.52461	0.945756
	2.27_118.1230m/z	0.029918	0.477975	1.52407	-1.06499
	11.73_163.0387m/z	0.0299592	0.634797	1.52347	-0.655633
	2.64_299.0554m/z	0.0299748	0.298499	1.52324	-1.7442
	3.66_256.0141m/z	0.0300029	0.481844	1.52284	-1.05336
	7.65_521.2277m/z	0.0300875	1.3643	1.52161	0.448156
	6.55_258.1098m/z	0.0301834	1.84816	1.52023	0.886091
	1.99_255.0996m/z	0.0302142	0.834816	1.51979	-0.26047
	2.29_208.6164m/z	0.0303142	0.726781	1.51835	-0.460408
	5.81_260.1376n	0.0303189	1.20924	1.51829	0.274097
	1.95_469.0707m/z	0.0305412	1.24072	1.51511	0.311172
	2.73_553.0279m/z	0.0305746	0.455721	1.51464	-1.13378
	12.10_232.1913m/z	0.0306438	1.66723	1.51366	0.737456
	15.61_545.3359m/z	0.0309019	2.39846	1.51001	1.26211		<0.01 Up
	5.42_496.1999m/z	0.0309639	1.72337	1.50914	0.785236
	4.14_325.0565m/z	0.0311163	2.06583	1.50701	1.04672
	2.20_228.0978m/z	0.0311171	1.29137	1.507	0.368907
	2.39_163.0716m/z	0.031149	0.881103	1.50656	-0.182618
	1.58_257.1028n	0.0311569	0.766716	1.50645	-0.383235
	1.95_158.1279m/z	0.0312452	0.824057	1.50522	-0.279185
	2.55_663.0610m/z	0.031291	0.442452	1.50458	-1.17641
	2.57_374.2304n	0.0314219	0.780791	1.50277	-0.356992
	6.52_699.3668m/z	0.0314938	1.44747	1.50177	0.533536
	14.64_336.2513m/z	0.0315165	0.181314	1.50146	-2.46344
	3.71_326.1459m/z	0.0315785	1.29807	1.50061	0.37637
	12.93_185.1540m/z	0.0316025	0.665622	1.50028	-0.587225
	1.60_218.0403n	0.0316372	1.25559	1.4998	0.328371
	4.78_529.2016m/z	0.0321363	1.42335	1.493	0.509291
	6.11_144.0653m/z	0.0322112	1.28364	1.49199	0.360243
	4.12_308.1861m/z	0.0322749	0.643464	1.49114	-0.636069
	15.45_119.0859m/z	0.0323086	0.668602	1.49068	-0.580781
	2.25_250.1397m/z	0.0324398	0.614675	1.48892	-0.702104
	7.58_337.1399m/z	0.0324593	1.39576	1.48866	0.481051
	5.01_635.3046m/z	0.0324973	2.25081	1.48815	1.17044
	8.45_579.7714m/z	0.032674	2.45438	1.4858	1.29536
	4.03_258.1444m/z	0.0327406	1.31365	1.48491	0.393581
	6.43_264.1487n	0.0327722	1.49909	1.48449	0.584086
	3.98_321.1765m/z	0.0327849	0.621375	1.48433	-0.686463
	15.45_460.2696m/z	0.0328416	0.601704	1.48358	-0.732875
	2.75_219.9668m/z	0.032916	0.371598	1.48259	-1.42819
	4.21_278.1710m/z	0.0329213	0.686485	1.48252	-0.542701
	18.25_468.3084m/z	0.0329471	1.79551	1.48218	0.844392
	2.34_326.1414n	0.0330651	0.717169	1.48063	-0.479615
	7.26_706.3541m/z	0.0331253	1.68269	1.47984	0.750766
	15.06_263.2365m/z	0.0332534	0.394537	1.47816	-1.34177
	3.52_363.1499m/z	0.0332958	0.76906	1.47761	-0.378832
	5.45_425.1628m/z	0.0332993	1.7369	1.47757	0.796517
	2.15_156.0768m/z	0.0333648	1.36905	1.47671	0.453179
	8.50_478.2652m/z	0.0334516	1.57139	1.47558	0.652044
	7.30_510.2539n	0.0334693	1.87031	1.47535	0.903279
	5.91_640.2080n	0.0337663	1.30412	1.47152	0.383082
	18.81_590.4001m/z	0.0341377	8.42532	1.46677	3.07473
	3.87_301.0965m/z	0.0341633	1.79418	1.46644	0.843325
	19.79_588.4010m/z	0.0341788	2.57804	1.46624	1.36628
	7.99_707.8254m/z	0.0342279	1.60207	1.46562	0.679939
	6.41_297.7070m/z	0.0344965	0.404059	1.46222	-1.30736
	7.37_302.1489m/z	0.034507	1.99025	1.46209	0.992947
	8.96_98.9844m/z	0.0346093	3.05897	1.46081	1.61304
	8.11_477.2313m/z	0.0351017	2.29934	1.45467	1.20122
	4.05_118.0421n	0.0352023	1.37553	1.45343	0.459989
	3.20_189.1235m/z	0.0353176	1.4291	1.45201	0.515106
	5.74_311.1715m/z	0.0353752	1.41233	1.4513	0.498082
	4.12_665.1244n	0.0353998	1.68108	1.451	0.74939
	5.51_347.1687n	0.0355123	0.756582	1.44962	-0.402432
	1.90_260.1717m/z	0.0355697	0.828046	1.44892	-0.272217
	6.96_627.2846m/z	0.0356148	1.94323	1.44837	0.958456
	6.46_481.1414m/z	0.0356193	1.77561	1.44831	0.828315
	3.66_346.0093m/z	0.0356892	0.508515	1.44746	-0.975639
	5.84_607.2073m/z	0.0358123	2.72749	1.44597	1.44757
	4.03_461.2361m/z	0.0359928	0.58593	1.44378	-0.7712
	5.93_157.0761m/z	0.0360368	1.33812	1.44325	0.420208
	2.92_139.0501m/z	0.036084	1.51695	1.44269	0.601171
	2.73_313.1146m/z	0.0361694	1.16376	1.44166	0.218789
	2.46_485.2326n	0.0361856	1.86346	1.44146	0.897982
	1.49_268.8406m/z	0.0364889	0.680346	1.43784	-0.555661
	7.28_493.2769m/z	0.0365292	2.00892	1.43736	1.00642
	1.49_306.2488m/z	0.0365479	0.634098	1.43714	-0.657222
	2.69_347.1925m/z	0.0366116	0.861817	1.43638	-0.214547
	4.71_483.2194m/z	0.0366471	0.252938	1.43596	-1.98314
	5.42_116.0710m/z	0.0366498	1.17522	1.43593	0.232933
	17.49_437.3745m/z	0.0366552	2.49607	1.43586	1.31966
	2.46_589.1908m/z	0.0367663	1.99739	1.43455	0.998114
	15.36_314.2697m/z	0.0369296	0.713966	1.43263	-0.486073
	6.39_447.2371m/z	0.0369405	1.38614	1.4325	0.471077
	11.11_215.1891n	0.036972	1.4308	1.43213	0.516824
	1.60_228.0801m/z	0.0369912	1.64833	1.4319	0.721005
	4.73_245.1138m/z	0.0370957	1.34452	1.43068	0.427088
	5.47_676.2688n	0.0371568	2.46633	1.42996	1.30237
	3.24_374.2688n	0.0371861	0.840546	1.42962	-0.250601
	7.81_276.1268m/z	0.037209	2.07156	1.42935	1.05072
	14.05_465.2861n	0.0372374	1.54706	1.42902	0.629528
	3.75_260.1606m/z	0.0372547	1.3262	1.42882	0.4073
	5.42_349.2077m/z	0.0375188	0.696824	1.42575	-0.521133
	2.18_276.0043m/z	0.0375855	0.0859444	1.42498	-3.54045
	4.69_767.3140m/z	0.0376733	2.36368	1.42397	1.24103
	18.90_166.0475n	0.0378351	0.787376	1.4221	-0.344875
	7.21_583.7683m/z	0.0379551	1.85299	1.42073	0.889854
	2.48_113.9640m/z	0.0381817	0.712625	1.41814	-0.488784
	2.80_300.1919m/z	0.0382383	1.55511	1.4175	0.637012
	15.06_425.2541n	0.0384743	1.57157	1.41483	0.652209
	2.89_655.1148m/z	0.0384924	0.125688	1.41462	-2.99209
	5.24_315.0340m/z	0.0385319	0.445927	1.41418	-1.16512
	4.25_241.1553m/z	0.038594	1.1808	1.41348	0.239764
	3.94_292.1330m/z	0.0386267	1.42513	1.41311	0.511095
	1.92_112.0510m/z	0.0386646	1.25251	1.41269	0.324822
	16.60_314.0863n	0.038877	0.696117	1.41031	-0.522599
	3.43_294.1659m/z	0.0391966	0.672239	1.40675	-0.572954
	4.05_204.0636m/z	0.0392249	1.76602	1.40644	0.820501
	2.48_158.1178m/z	0.0392335	1.21226	1.40634	0.277704
	5.19_453.2819m/z	0.0392621	1.56562	1.40603	0.64673
	5.33_486.1922n	0.0395743	2.17654	1.40259	1.12204
	20.23_318.2769n	0.0395874	0.814313	1.40244	-0.296344
	2.62_122.0273m/z	0.0396412	0.549262	1.40185	-0.864433
	1.70_137.0710m/z	0.0397256	0.612808	1.40093	-0.706493
	2.52_641.0880m/z	0.0398499	0.521446	1.39957	-0.939411
	2.18_363.1877m/z	0.0399504	0.773331	1.39848	-0.370843
	7.07_234.1603n	0.0401185	1.30231	1.39666	0.381077
	3.01_200.9722m/z	0.0401298	0.617546	1.39653	-0.695382
	2.57_219.1339m/z	0.0401845	0.744728	1.39594	-0.425215
	6.20_208.1306n	0.0405017	1.39311	1.39253	0.478309
	19.08_139.9877m/z	0.0405026	0.651404	1.39252	-0.618375
	3.10_459.1700m/z	0.0405671	2.59104	1.39183	1.37353
	2.87_143.1067m/z	0.0406093	1.20605	1.39137	0.270287
	5.26_305.1046n	0.0408474	1.14983	1.38884	0.20142
	3.33_462.1464m/z	0.0408996	0.73041	1.38828	-0.453222
	3.08_377.1226m/z	0.0410131	2.65154	1.38708	1.40683
	4.14_220.0821m/z	0.0411193	1.21749	1.38595	0.28391
	8.91_362.2534m/z	0.041261	122.347	1.38446	6.93483
	14.12_538.3507m/z	0.0413306	1.66988	1.38373	0.739748
	6.87_359.0544n	0.0415065	0.442943	1.38188	-1.17481
	16.60_223.0634m/z	0.0417303	0.725025	1.37955	-0.463898
	5.19_340.1465m/z	0.0422364	5.2102	1.37431	2.38134
	16.11_371.2406m/z	0.0423602	39.759	1.37304	5.31321
	6.43_297.2059m/z	0.0425665	0.670101	1.37093	-0.577549
	11.85_197.1779n	0.0427973	1.45923	1.36858	0.545204
	9.39_290.1955m/z	0.0430372	1.6587	1.36616	0.73005
	9.37_437.2197n	0.0430677	1.25753	1.36585	0.33059
	1.54_196.0939n	0.0433135	0.749193	1.36338	-0.416591
	6.41_244.1550m/z	0.0434142	1.29299	1.36237	0.370708
	1.83_259.2021m/z	0.043563	1.44759	1.36088	0.533649
	14.51_225.1973m/z	0.0436332	0.650042	1.36018	-0.621396
	1.76_275.1119n	0.0436858	1.2327	1.35966	0.301816
	1.60_369.0257m/z	0.0437781	1.61444	1.35874	0.691032
	2.52_232.0699n	0.0439464	0.873241	1.35708	-0.195548
	5.70_232.1544m/z	0.0440413	1.31473	1.35614	0.394763
	17.01_364.3419m/z	0.0440541	0.472309	1.35601	-1.0822
	4.78_445.2396m/z	0.044148	1.7131	1.35509	0.776606
	3.80_349.1561m/z	0.0442846	1.55323	1.35375	0.635269
	5.17_366.1276m/z	0.0444489	1.78358	1.35214	0.834779
	16.60_298.0551n	0.0445192	0.614612	1.35145	-0.702252
	7.58_187.1207n	0.0446435	0.264161	1.35024	-1.92051
	13.54_344.2434m/z	0.0446802	1.41388	1.34988	0.499663
	3.15_147.9699n	0.0446885	0.466777	1.3498	-1.09919
	21.10_311.2946m/z	0.0448673	0.708108	1.34807	-0.497958
	19.26_478.3237m/z	0.0450248	4.18493	1.34655	2.0652
	4.25_328.0907m/z	0.0453388	1.98567	1.34353	0.989624
	17.26_385.2629m/z	0.0453403	22.3467	1.34352	4.48199
	1.79_272.1716m/z	0.0453975	0.673507	1.34297	-0.570235
	18.32_464.3143m/z	0.0454034	1.59894	1.34291	0.67712
	18.62_156.1383m/z	0.0456907	0.151119	1.34017	-2.72624
	2.46_231.1708m/z	0.0457637	1.2859	1.33948	0.36278
	2.29_274.1872m/z	0.0458598	1.204	1.33857	0.267832
	4.51_471.2311m/z	0.0458736	2.40166	1.33844	1.26403
	4.05_123.0445m/z	0.0461137	1.35726	1.33617	0.440702
	9.44_109.1013m/z	0.0461747	0.803832	1.3356	-0.315034
	20.71_251.0467m/z	0.0462226	0.672541	1.33515	-0.572307
	13.41_167.1428m/z	0.0462962	0.653293	1.33445	-0.614198
	6.00_261.1448m/z	0.0463203	1.2849	1.33423	0.36166
	16.89_358.2014m/z	0.0464372	0.677236	1.33313	-0.562268
	4.23_589.3302m/z	0.0464733	0.678294	1.3328	-0.560017
	6.29_261.1253m/z	0.0465703	1.37729	1.33189	0.461831
	9.44_181.1225m/z	0.0468289	0.726671	1.32949	-0.460627
	2.39_177.9925m/z	0.0475748	0.423535	1.32262	-1.23945
	3.15_134.9615m/z	0.0476563	0.478839	1.32188	-1.06239
	5.33_586.2537m/z	0.0480014	3.41301	1.31875	1.77105
	3.98_215.1392m/z	0.0480743	1.24986	1.31809	0.321763
	19.98_299.2577m/z	0.0481821	0.58917	1.31711	-0.763244
	7.76_470.2978m/z	0.0481857	1.47178	1.31708	0.557559
	4.58_361.1482n	0.0482333	1.25672	1.31665	0.329659
	5.54_525.2195m/z	0.0482486	1.26701	1.31652	0.341425
	4.19_117.9352m/z	0.0483806	0.229669	1.31533	-2.12237
	2.27_257.9935m/z	0.0483967	0.325895	1.31518	-1.61752
	17.40_534.3559m/z	0.0484017	1.58439	1.31514	0.66393
	18.50_343.3325m/z	0.0486636	0.308712	1.3128	-1.69566
	11.98_213.1618m/z	0.0493476	0.748541	1.30673	-0.417847
	4.16_377.1420n	0.0495333	0.839549	1.3051	-0.252314
	2.99_162.9564m/z	0.0495381	0.310297	1.30506	-1.68828
	5.49_345.2132m/z	0.0502005	0.799604	1.29929	-0.322642
	3.03_268.0143m/z	0.0507891	0.466879	1.29423	-1.09888
	5.88_132.0805m/z	0.0510586	1.38058	1.29193	0.465273
	19.86_466.3302m/z	0.0513471	1.47927	1.28948	0.564884
	4.99_383.1331m/z	0.0513709	2.33865	1.28928	1.22568
	13.25_342.2273m/z	0.0513894	54.046	1.28913	5.75612
	1.63_191.0662m/z	0.0514155	0.788592	1.28891	-0.342649
	17.86_437.2907n	0.0517328	1.4786	1.28623	0.564236
	2.46_329.0312m/z	0.0520153	0.517282	1.28387	-0.950976
	6.52_401.0880m/z	0.0520193	0.280389	1.28384	-1.8345
	5.42_362.1251n	0.052075	1.44739	1.28337	0.533458
	7.83_488.2708m/z	0.052261	1.45709	1.28182	0.543085
	8.75_518.2975m/z	0.052279	1.50943	1.28167	0.594001
	6.73_149.0640m/z	0.0523934	1.3737	1.28072	0.458066
	5.93_374.0260m/z	0.0524038	0	1.28064	#NUM!
	15.45_281.1393m/z	0.0524408	0.510193	1.28033	-0.970886
	2.55_405.2336m/z	0.0524595	0.765644	1.28018	-0.385254
	2.34_436.1677m/z	0.0524975	0.723897	1.27986	-0.466143
	11.60_188.2009m/z	0.05252	7.97641	1.27967	2.99574
	3.64_528.1910m/z	0.0525433	1.64728	1.27948	0.720083
	13.71_334.2953m/z	0.0526719	1.44359	1.27842	0.52966
	6.69_223.1526m/z	0.0527816	1.37469	1.27752	0.459103
	3.36_129.0912m/z	0.0527913	0.736623	1.27744	-0.441002
	5.79_434.2188n	0.05284	1.9617	1.27704	0.972106
	2.52_333.0025n	0.0529296	0.521708	1.2763	-0.938685
	3.06_303.1069n	0.0531715	1.30228	1.27432	0.381036
	6.11_221.1699m/z	0.0534012	4.26684	1.27245	2.09317
	6.69_295.1776m/z	0.0534354	1.439	1.27217	0.525065
	3.71_171.1011m/z	0.0535579	1.24578	1.27118	0.317048
	3.10_256.9616m/z	0.053558	0	1.27118	#NUM!
	3.33_498.1102n	0.0538288	0.138286	1.26899	-2.85428
	22.99_103.9559m/z	0.0538492	0.605013	1.26882	-0.724961
	2.73_290.0800m/z	0.0539285	1.32082	1.26818	0.401434
	15.50_517.3167n	0.0539568	1.70901	1.26795	0.773157
	2.25_204.0759n	0.05408	0.921966	1.26696	-0.117214
	2.94_231.0981m/z	0.0543623	1.1611	1.2647	0.215495
	20.19_468.3896m/z	0.0544058	0.575956	1.26436	-0.79597
	16.07_253.2169m/z	0.0546489	0.776385	1.26242	-0.365156
	5.86_298.0973m/z	0.0547982	0.757678	1.26123	-0.400344
	3.73_166.0725m/z	0.0549257	0.44514	1.26022	-1.16767
	15.42_259.1229m/z	0.0549481	0.108718	1.26005	-3.20133
	4.07_437.1340m/z	0.0549877	1.23574	1.25973	0.305376
	1.31_444.1125n	0.055042	0.828247	1.25931	-0.271867
	9.16_361.2465n	0.055112	430.729	1.25875	8.75064
	5.95_276.1916m/z	0.0552377	0.748196	1.25776	-0.418512
	18.18_548.3707m/z	0.0554183	1.48991	1.25635	0.57523
	4.46_619.2903m/z	0.0555467	#DIV/0!	1.25534	#DIV/0!
	5.35_347.1613m/z	0.0555467	#DIV/0!	1.25534	#DIV/0!
	6.55_671.3209m/z	0.0555467	#DIV/0!	1.25534	#DIV/0!
	8.73_533.3227m/z	0.0555467	#DIV/0!	1.25534	#DIV/0!
	9.16_407.3110m/z	0.0555467	#DIV/0!	1.25534	#DIV/0!
	12.01_571.5320m/z	0.0555467	#DIV/0!	1.25534	#DIV/0!
	18.76_612.4145m/z	0.0555467	#DIV/0!	1.25534	#DIV/0!
	19.59_381.2903m/z	0.0555467	#DIV/0!	1.25534	#DIV/0!
	21.74_464.3609m/z	0.0555467	#DIV/0!	1.25534	#DIV/0!
	2.48_147.9699n	0.0555771	0.331604	1.2551	-1.59247
	20.78_535.4963n	0.0556963	1502.22	1.25417	10.5529
	22.80_618.5256n	0.0557984	0.307911	1.25338	-1.69941
	5.26_429.7455m/z	0.0560159	1.96318	1.25169	0.973191
	15.17_487.2822m/z	0.0562048	1.54606	1.25023	0.628592
	14.81_334.2953m/z	0.056218	1.44112	1.25012	0.527194
	6.75_403.1410n	0.0562904	1.21722	1.24957	0.283591
	5.58_207.0806m/z	0.056297	0.588989	1.24951	-0.763687
	13.11_198.1861m/z	0.0563126	0.635644	1.24939	-0.653708
	4.99_148.0610m/z	0.0563318	2.01738	1.24925	1.01248
	22.13_332.2946m/z	0.0564796	0.558669	1.24811	-0.839935
	8.70_155.1309n	0.0567077	0.430607	1.24636	-1.21556
	9.16_344.2443m/z	0.0567375	59.298	1.24613	5.88991
	7.07_347.1518n	0.0568092	1.32546	1.24558	0.406498
	2.48_186.9565m/z	0.0570172	0.422953	1.24399	-1.24143
	14.92_185.1541m/z	0.0572071	0.682294	1.24255	-0.551535
	3.52_318.1750m/z	0.057383	1.23326	1.24122	0.302478
	19.79_490.3158m/z	0.0574572	126.115	1.24066	6.9786
	18.73_235.2427m/z	0.0578497	0	1.2377	#NUM!
	4.32_312.1914m/z	0.0578649	1.35249	1.23759	0.43562
	5.13_166.1224m/z	0.0580191	53.5553	1.23643	5.74296
	4.46_430.2293m/z	0.0581526	0.555198	1.23543	-0.848926
	2.41_395.1772m/z	0.0581767	1.3704	1.23525	0.4546
	2.96_135.9456m/z	0.0582564	0.471476	1.23466	-1.08474
	2.48_134.9383n	0.0583343	0.293018	1.23408	-1.77094
	4.28_302.1820m/z	0.0585318	1.2505	1.23261	0.322509
	2.69_304.1874m/z	0.0586928	1.36481	1.23141	0.448696
	1.51_322.7136m/z	0.0587147	0.462651	1.23125	-1.112
	6.48_288.1322n	0.0587586	1.32394	1.23093	0.404843
	5.06_213.0877m/z	0.0589477	0.667468	1.22953	-0.583228
	2.29_280.1509m/z	0.0589537	0.654722	1.22949	-0.611045
	6.73_348.2130m/z	0.0589962	1.31691	1.22918	0.397159
	15.45_414.2049n	0.059065	0.70092	1.22867	-0.512677
	2.36_140.9867m/z	0.0590823	0.346368	1.22854	-1.52962
	5.97_426.2117n	0.0591744	1.24312	1.22787	0.313968
	18.41_509.3482n	0.0591882	1.65213	1.22777	0.724326
	14.67_490.2930m/z	0.059404	2.06409	1.22618	1.04551
	6.69_543.2636m/z	0.0594442	2.60116	1.22589	1.37916
	15.86_357.2334m/z	0.0594485	27.9276	1.22586	4.80362
	3.01_269.0746m/z	0.0595366	1.62182	1.22522	0.697615
	5.01_385.2194m/z	0.059552	1.23207	1.2251	0.301086
	15.68_540.3062m/z	0.0595949	1.85491	1.22479	0.891348
	3.45_332.1564m/z	0.0596861	1.30751	1.22413	0.386826
	7.30_244.1424n	0.0597127	1.19946	1.22393	0.262384
	1.92_202.1432n	0.0598082	0.879217	1.22324	-0.185709
	2.80_201.1114m/z	0.059956	0.78142	1.22217	-0.355829
	18.18_559.3648n	0.0601523	1.54959	1.22075	0.631886
	20.19_576.4017m/z	0.0602871	1.74602	1.21978	0.804072
	1.95_325.1742n	0.0603771	1.18166	1.21913	0.240818
	2.02_211.1066n	0.0604876	1.15332	1.21833	0.20579
	11.73_322.1857m/z	0.0606772	0.761487	1.21697	-0.393108
	5.38_420.2452m/z	0.0607869	0.72226	1.21619	-0.469411
	1.45_261.0372m/z	0.0607977	0.819179	1.21611	-0.287749
	5.97_213.1241m/z	0.0609208	1.17267	1.21523	0.229801
	3.10_137.0459m/z	0.0610759	1.26182	1.21413	0.335504
	2.34_372.1511m/z	0.0610868	0.884715	1.21405	-0.176716
	3.96_113.0349m/z	0.0612291	1.22233	1.21304	0.289633
	14.60_339.2989n	0.0614611	6.32513	1.2114	2.66109
	5.81_144.0653m/z	0.0614873	1.19348	1.21121	0.255172
	5.54_604.3304m/z	0.0615407	1.84133	1.21084	0.88075
	3.01_335.0175n	0.0615506	0.57032	1.21077	-0.810156
	2.46_531.1778n	0.061691	1.64698	1.20978	0.71982
	5.63_104.0602m/z	0.0617586	2.06735	1.2093	1.04778
	2.64_273.0510m/z	0.0618372	0.67688	1.20875	-0.563029
	18.55_141.9588m/z	0.0618652	0.63246	1.20855	-0.660955
	4.99_510.2563m/z	0.0619187	2.42267	1.20818	1.2766
	2.22_276.0958n	0.0619553	1.19935	1.20792	0.262252
	1.60_327.9565m/z	0.0620509	1.21414	1.20725	0.279938
	7.30_561.2511m/z	0.0620995	2.63285	1.20691	1.39662
	3.20_213.1616m/z	0.0621837	0.713644	1.20632	-0.486724
	8.91_188.1651m/z	0.0622758	2.03343	1.20568	1.02391
	2.62_233.0359n	0.0622786	0.598979	1.20566	-0.739422
	5.54_669.3042m/z	0.0622983	6.41858	1.20552	2.68225
	2.92_253.2526m/z	0.0625168	0.698243	1.204	-0.518198
	3.38_381.1981m/z	0.0625939	0.594707	1.20347	-0.749748
	17.40_254.1541m/z	0.0629727	17.5261	1.20085	4.13144
	2.36_105.0697m/z	0.0631071	0.663223	1.19992	-0.592434
	18.85_576.3929m/z	0.0631228	3.1807	1.19981	1.66935
	5.91_420.0291m/z	0.063156	0.478722	1.19959	-1.06274
	4.41_439.1941m/z	0.0631934	0.566112	1.19933	-0.820842
	19.10_562.3872m/z	0.0632529	1.68219	1.19892	0.750339
	1.65_669.0556n	0.0632564	1.21883	1.1989	0.285501
	2.34_129.0559m/z	0.0635531	0.699956	1.19686	-0.514663
	17.22_408.3685m/z	0.0636491	0.507061	1.19621	-0.979769
	14.51_499.3600m/z	0.0637047	1.62147	1.19583	0.697301
	5.79_786.1634m/z	0.0637959	1.20305	1.19521	0.266691
	5.63_612.1773n	0.0638118	1.26379	1.1951	0.337751
	4.12_302.0833m/z	0.0638732	4.62827	1.19468	2.21047
	2.80_207.0805m/z	0.0640136	1.95398	1.19373	0.966414
	7.10_381.2130m/z	0.0642113	1.49501	1.19239	0.580154
	7.60_358.1971m/z	0.0642397	1.22035	1.1922	0.287293
	3.15_144.9226n	0.0642474	0.463971	1.19214	-1.10789
	1.54_236.9480n	0.0643011	0.840071	1.19178	-0.251417
	11.55_625.1305m/z	0.0644337	2.46617	1.19089	1.30227
	1.83_221.6732m/z	0.0644882	0.41218	1.19052	-1.27865
	18.71_95.0861m/z	0.0645211	0.575797	1.1903	-0.796367
	18.67_656.4383m/z	0.064607	29.558	1.18972	4.88547
	2.48_162.9564m/z	0.0646409	0.134657	1.18949	-2.89264
	3.61_259.1169n	0.0646485	1.1463	1.18944	0.19698
	2.46_448.2043m/z	0.0650052	1.93361	1.18705	0.951298
	9.78_183.0785m/z	0.0650142	13.2092	1.18699	3.72347
	5.81_347.2293m/z	0.0650457	0.781278	1.18678	-0.356092
	2.36_249.2580m/z	0.0650651	0.689418	1.18665	-0.536549
	16.89_127.1121m/z	0.0652114	0.78258	1.18568	-0.353689
	21.26_482.4068m/z	0.0652199	0.296908	1.18562	-1.75191
	2.34_236.1726m/z	0.0653632	0.666366	1.18467	-0.585614
	14.60_570.2800n	0.0654324	1.56383	1.18421	0.645088
	2.48_162.9332n	0.0655271	0.359093	1.18358	-1.47757
	3.43_519.2547m/z	0.0656564	1.50148	1.18272	0.586383
	22.23_496.4221m/z	0.0657958	0.392684	1.1818	-1.34856
	4.90_569.2067m/z	0.0658319	1.94676	1.18156	0.961079
	19.47_549.3797n	0.0658918	1.39635	1.18117	0.481657
	15.84_415.2118m/z	0.0661661	0.458476	1.17936	-1.12508
	5.77_130.3672m/z	0.066169	0.648913	1.17935	-0.623903
	5.91_146.0626m/z	0.0663234	1.13829	1.17833	0.186862
	13.20_359.3266m/z	0.0663454	0	1.17819	#NUM!
	5.28_572.2337n	0.0664461	1.40465	1.17753	0.490215
	18.92_506.3601m/z	0.0664665	1.84462	1.1774	0.883327
	22.83_290.2849n	0.0665764	0.445475	1.17668	-1.16658
	3.54_162.9564m/z	0.0667507	0.439389	1.17554	-1.18643
	2.32_277.1565m/z	0.0667797	1.22621	1.17536	0.294209
	7.56_148.0610m/z	0.0668509	1.53391	1.17489	0.617213
	1.56_348.0792m/z	0.0671731	0.760088	1.1728	-0.395762
	3.15_135.9456m/z	0.0672714	0.49333	1.17217	-1.01937
	5.24_405.0291m/z	0.0672971	0.335586	1.172	-1.57525
	1.72_223.0637m/z	0.067451	0.65798	1.17101	-0.603884
	14.19_186.2220m/z	0.0676654	0.294752	1.16963	-1.76243
	1.72_213.0852m/z	0.0677917	1.18425	1.16882	0.243979
	17.68_560.3109m/z	0.0677973	0.644409	1.16879	-0.633952
	10.51_727.3308m/z	0.0678596	1.90188	1.16839	0.927429
	10.19_287.2152m/z	0.0679089	3.48227	1.16807	1.80003
	6.96_156.1019m/z	0.0681046	1.21218	1.16682	0.2776
	8.80_740.6340m/z	0.0681539	0.117203	1.16651	-3.09292
	5.77_373.2446m/z	0.0681853	1.32732	1.16631	0.408515
	3.89_359.1331n	0.0681936	1.24672	1.16626	0.318142
	1.67_289.0537m/z	0.0682007	1.94409	1.16621	0.959095
	14.97_476.2646m/z	0.0682575	0.0848531	1.16585	-3.55889
	4.28_319.1126m/z	0.0683017	1.18791	1.16557	0.24842
	17.61_521.3501n	0.0683573	1.38771	1.16522	0.472706
	6.25_457.1121m/z	0.06845	1.34767	1.16463	0.430467
	5.28_567.2290m/z	0.0685559	1.41223	1.16396	0.497971
	22.39_388.3946m/z	0.0686387	0.832077	1.16343	-0.265211
	10.24_638.3344m/z	0.0686442	2.3168	1.1634	1.21214
	3.03_397.0567m/z	0.0687037	0.369949	1.16302	-1.4346
	2.99_221.1540m/z	0.0689296	0.729286	1.16159	-0.455444
	18.90_434.1702m/z	0.0692008	0.391966	1.15989	-1.3512
	3.54_234.9541n	0.0692647	0.539312	1.15949	-0.890809
	3.54_206.9593n	0.0692734	0.457308	1.15943	-1.12876
	6.43_444.2469m/z	0.0693935	1.88382	1.15868	0.913661
	16.21_566.3221m/z	0.0695235	2.02884	1.15787	1.02066
	22.76_146.9805m/z	0.069562	0.684261	1.15763	-0.547381
	11.57_315.2656m/z	0.069564	1.36741	1.15762	0.451443
	2.92_462.3788m/z	0.0696834	0.377968	1.15687	-1.40367
	2.50_177.5978m/z	0.0696882	1.32378	1.15684	0.404668
	19.10_573.3798n	0.0701561	1.44922	1.15393	0.535279
	3.20_323.2766m/z	0.07033	0.79757	1.15286	-0.326317
	2.25_492.0860m/z	0.07052	0.468578	1.15169	-1.09364
	4.46_342.1298m/z	0.0705743	0.789573	1.15135	-0.340856
	2.99_113.9648n	0.0709548	0.487867	1.14902	-1.03544
	4.92_203.1391m/z	0.0709581	1.86473	1.149	0.898968
	1.47_183.8816n	0.0710563	0.694238	1.1484	-0.526499
	3.08_218.0907n	0.0718286	1.3324	1.1437	0.414022
	6.00_384.7714m/z	0.0719441	1.94102	1.143	0.956812
	2.36_170.0638m/z	0.0719576	0.729344	1.14292	-0.455328
	5.24_287.1487n	0.0720887	1.20768	1.14213	0.272244
	9.76_213.1614m/z	0.0726538	0.816176	1.13874	-0.293049
	2.92_248.1012n	0.0728648	1.20633	1.13748	0.27062
	17.17_645.2735n	0.0730043	2.68122	1.13665	1.42289
	15.31_514.2910m/z	0.0731217	2.0904	1.13595	1.06378
	1.49_342.8601m/z	0.0735452	0.722327	1.13345	-0.469277
	18.18_555.3915m/z	0.0735453	1.95606	1.13345	0.967953
	2.34_642.0734m/z	0.073563	0.638243	1.13334	-0.647822
	17.35_398.3264m/z	0.07365	1.85442	1.13283	0.890968
	9.53_186.1482m/z	0.0739764	1.7396	1.13091	0.798758
	4.53_335.1930m/z	0.0740275	0.642715	1.13061	-0.637749
	1.60_283.0995n	0.0741269	0.65786	1.13002	-0.604149
	13.75_272.2228m/z	0.0743073	1.5039	1.12897	0.58871
	3.01_246.9774m/z	0.0743661	0.492908	1.12862	-1.02061
	1.63_755.1388m/z	0.0745376	0.65606	1.12762	-0.6081
	5.60_118.0866m/z	0.0746974	0.899086	1.12669	-0.153469
	19.40_311.1801m/z	0.0747249	2.20175	1.12653	1.13865
	2.18_107.9508m/z	0.0747283	0	1.12651	#NUM!
	3.45_189.0637n	0.0747771	1.14232	1.12623	0.191971
	6.13_415.2657m/z	0.0748769	1.46958	1.12565	0.555404
	11.98_571.3635m/z	0.075097	18.1873	1.12438	4.18486
	11.82_163.1481m/z	0.0758356	1.33764	1.12013	0.419692
	13.73_225.1493m/z	0.0759564	0.683373	1.11944	-0.549256
	1.60_282.1030n	0.0761504	0.64084	1.11833	-0.641965
	2.18_303.9985m/z	0.0761893	0.216797	1.11811	-2.20558
	3.43_496.2020n	0.0762281	1.41041	1.11789	0.496117
	3.94_123.0689n	0.0762933	1.31061	1.11751	0.390238
	3.80_332.1476m/z	0.0763143	1.32266	1.11739	0.403447
	5.49_419.0441m/z	0.0764536	0.404982	1.1166	-1.30407
	6.43_111.0810m/z	0.0767931	0.512854	1.11468	-0.96338
	2.34_402.1955n	0.0768708	0.778939	1.11424	-0.360418
	5.91_147.0536n	0.0770268	1.12004	1.11336	0.16355
	20.09_556.4677m/z	0.0770464	5.28774	1.11325	2.40265
	5.35_297.1559m/z	0.0770578	1.29002	1.11318	0.36739
	19.65_109.1014m/z	0.0770633	0.73989	1.11315	-0.434617
	2.34_426.1967n	0.0771001	1.43522	1.11295	0.52127
	14.35_135.0804m/z	0.0771092	0.709191	1.11289	-0.495753
	18.76_113.9640m/z	0.0774691	0.625336	1.11087	-0.677296
	22.67_144.9821m/z	0.077542	0.700731	1.11046	-0.513067
	16.07_261.2211m/z	0.0775735	1.53727	1.11029	0.620375
	5.84_409.2080m/z	0.0776814	1.47856	1.10968	0.564196
	1.49_379.2288m/z	0.0777353	0.126158	1.10938	-2.9867
	22.30_346.3083n	0.0779162	0.429173	1.10837	-1.22037
	6.89_274.1530n	0.0779586	1.25306	1.10814	0.325455
	3.22_187.1288m/z	0.0780297	0.795623	1.10774	-0.329843
	4.07_317.1225n	0.0782007	1.23669	1.10679	0.306483
	17.45_595.2589n	0.0782051	3.32271	1.10676	1.73236
	1.45_467.8011m/z	0.0783994	16.3099	1.10569	4.02768
	7.74_243.1465n	0.0784182	0.655613	1.10558	-0.609084
	7.49_362.1747m/z	0.0787641	1.39379	1.10367	0.479013
	14.97_130.3672m/z	0.0789034	0.738623	1.1029	-0.437089
	13.45_223.0633m/z	0.0789726	0.761226	1.10252	-0.393603
	1.60_251.1013n	0.0790156	1.12715	1.10229	0.172675
	17.06_504.3096m/z	0.0792119	1.72246	1.10121	0.78447
	1.54_263.0066n	0.0792549	1.43569	1.10097	0.521744
	1.03_142.0633n	0.0794624	0.869732	1.09984	-0.201357
	2.48_134.9614m/z	0.0794777	0.380838	1.09975	-1.39275
	5.47_203.1391m/z	0.079621	1.2622	1.09897	0.335937
	3.08_317.2176m/z	0.0799449	1.31021	1.09721	0.389796
	22.20_540.4487m/z	0.0799526	0.283392	1.09717	-1.81913
	2.78_491.2462m/z	0.0802148	0.593136	1.09575	-0.753566
	1.47_299.0162m/z	0.0805038	0.132944	1.09418	-2.91111
	6.89_427.1051m/z	0.0807578	0.16214	1.09282	-2.62469
	18.09_510.3552m/z	0.0809527	1.56853	1.09177	0.649409
	14.35_359.3266m/z	0.0812255	0	1.09031	#NUM!
	3.57_248.1238m/z	0.0813205	0.778675	1.0898	-0.360906
	1.92_322.1238m/z	0.0813666	1.14195	1.08955	0.191498
	15.54_198.1858m/z	0.0813826	0.693482	1.08947	-0.528069
	5.95_231.1346m/z	0.0813978	0.901541	1.08939	-0.149536
	3.01_339.1273m/z	0.0814673	1.51472	1.08902	0.599052
	4.58_249.1085m/z	0.0816587	1.23997	1.088	0.310304
	1.58_514.2054n	0.0818441	0.378005	1.08701	-1.40352
	3.54_113.9648n	0.0818534	0.512746	1.08696	-0.963684
	5.65_200.1518m/z	0.0818834	0.607392	1.0868	-0.719301
	2.39_233.9822m/z	0.0820886	0.503532	1.08572	-0.989843
	2.50_290.1713m/z	0.0821038	1.16566	1.08564	0.221145
	2.73_443.2249m/z	0.0821997	1.44802	1.08513	0.534079
	15.93_530.3239m/z	0.0823294	2.4636	1.08445	1.30077
	3.50_547.1851m/z	0.0825198	1.50175	1.08344	0.586647
	2.13_112.0219m/z	0.0826469	0.659942	1.08277	-0.599589
	19.98_644.4934m/z	0.082669	0.289678	1.08266	-1.78748
	21.15_346.2745m/z	0.0827917	0	1.08201	#NUM!
	5.68_288.1317n	0.0828479	1.19188	1.08172	0.253243
	15.63_506.3242m/z	0.0829015	1.62926	1.08144	0.704215
	2.96_148.9773m/z	0.0832407	0.357349	1.07966	-1.48459
	5.19_270.1141m/z	0.0832711	4.20798	1.07951	2.07313
	1.90_170.0432m/z	0.0834125	1.16308	1.07877	0.217946
	7.28_300.1560m/z	0.0834287	0.282178	1.07868	-1.82532
	16.07_318.2410m/z	0.0835481	1.67178	1.07806	0.741388
	4.16_290.1112n	0.0836831	1.17721	1.07736	0.23537
	3.50_157.1043m/z	0.083738	0.800777	1.07708	-0.320527
	3.91_169.0739n	0.0840749	1.26621	1.07533	0.340519
	3.54_134.9384n	0.0841423	0.484401	1.07499	-1.04573
	2.13_436.1576n	0.0841651	1.47104	1.07487	0.556836
	6.41_286.1400m/z	0.084226	0.572959	1.07455	-0.803495
	1.49_278.1517n	0.0842636	0.803335	1.07436	-0.315926
	12.03_214.1808m/z	0.0842849	1.39682	1.07425	0.482142
	2.48_113.9647n	0.0845895	0.384572	1.07268	-1.37867
	3.03_274.9724m/z	0.0846005	0.500607	1.07263	-0.99825
	1.56_338.0502m/z	0.0846618	0.734419	1.07231	-0.445325
	6.25_231.1708m/z	0.0846824	1.31453	1.07221	0.394552
	2.52_313.1480n	0.0847427	0.731881	1.0719	-0.450319
	21.29_438.3762m/z	0.0848631	0.556768	1.07128	-0.844851
	3.17_176.9720m/z	0.0849992	0.516182	1.07059	-0.954049
	5.72_393.1804m/z	0.0850591	0.120655	1.07028	-3.05104
	2.13_323.0752m/z	0.0850679	1.25647	1.07023	0.329377
	3.54_147.9699n	0.0851343	0.447182	1.0699	-1.16107
	1.65_667.0187n	0.0855384	1.19567	1.06784	0.257814
	2.52_517.1387m/z	0.08568	0.838875	1.06712	-0.253472
	15.54_311.2464n	0.085796	0.157306	1.06653	-2.66835
	1.42_220.0004n	0.0858572	0.794635	1.06622	-0.331637
	6.62_416.1730n	0.0858615	1.27344	1.0662	0.34873
	6.04_582.1999n	0.0860414	5.1648	1.06529	2.36871
	19.98_374.3625m/z	0.0860786	2.98372	1.0651	1.57711
	5.54_621.2837m/z	0.0863903	5.11457	1.06354	2.35461
	4.64_284.1599m/z	0.0864883	2.85817	1.06304	1.51509
	3.61_574.1903m/z	0.0865501	1.86298	1.06273	0.897612
	6.71_415.1034m/z	0.0868377	0.239226	1.06129	-2.06356
	5.77_701.3747n	0.0871059	1.18292	1.05995	0.242355
	3.24_215.1399m/z	0.0876096	1.16818	1.05745	0.224257
	1.51_248.7822m/z	0.0876494	0.590859	1.05725	-0.759114
	5.42_315.1896n	0.0876557	1.1817	1.05722	0.240866
	7.58_428.1606m/z	0.0878416	0	1.0563	#NUM!
	16.67_507.3328n	0.0879257	1.43588	1.05588	0.521932
	4.94_417.2450m/z	0.0879282	2.09814	1.05587	1.06911
	3.15_113.9648n	0.08797	0.538281	1.05567	-0.893569
	16.74_311.2458n	0.0884064	3.42032	1.05352	1.77413
	6.25_301.1638n	0.0884561	1.25736	1.05327	0.330399
	4.60_377.2026m/z	0.0885131	0.657678	1.05299	-0.604547
	4.21_247.1290m/z	0.0890026	1.13802	1.0506	0.186522
	1.60_254.0614n	0.0891003	1.12207	1.05012	0.166168
	2.59_265.2128m/z	0.0891743	0.76461	1.04976	-0.387203
	3.91_186.9565m/z	0.0892929	0.528815	1.04918	-0.919166
	4.94_432.2324n	0.0894501	1.31146	1.04842	0.391177
	21.54_366.3738m/z	0.0894507	9.3073	1.04842	3.21836
	18.46_281.2700m/z	0.0896151	0.293031	1.04762	-1.77087
	6.57_384.7719m/z	0.0897781	1.84963	1.04683	0.887235
	4.05_95.0498m/z	0.0898339	1.40906	1.04656	0.494738
	3.24_316.1864m/z	0.0898356	1.2627	1.04655	0.33651
	4.12_505.2248m/z	0.0898924	0.70005	1.04628	-0.514471
	6.89_218.1387m/z	0.089945	0.702379	1.04602	-0.509679
	5.10_396.1378m/z	0.0899524	1.74737	1.04599	0.805184
	17.52_144.9820m/z	0.0905422	0.67594	1.04315	-0.565033
	17.45_211.1101m/z	0.0906676	0.745162	1.04255	-0.424373
	5.03_208.1330m/z	0.0907073	0.783075	1.04236	-0.352778
	17.31_251.2008m/z	0.0908033	0.824665	1.0419	-0.278121
	17.72_535.3621m/z	0.0909008	4.68136	1.04143	2.22693
	4.51_147.0765m/z	0.0909208	0.717602	1.04134	-0.478744
	15.63_444.2964m/z	0.0910183	0	1.04087	#NUM!
	3.87_555.1307n	0.0911208	0.554465	1.04038	-0.850831
	4.69_426.0833m/z	0.0914181	0.364612	1.03897	-1.45557
	3.54_162.9332n	0.0915232	0.52167	1.03847	-0.938791
	17.68_328.3209m/z	0.0915512	0.475542	1.03834	-1.07236
	12.74_240.9955m/z	0.0917263	0.742066	1.03751	-0.43038
	5.97_369.2311m/z	0.0917739	2.87999	1.03728	1.52606
	2.71_668.0835m/z	0.0917991	0.70269	1.03716	-0.50904
	4.85_279.1006m/z	0.0921017	1.43461	1.03573	0.520657
	2.94_428.1276m/z	0.0922695	1.79561	1.03494	0.844473
	5.77_415.2917m/z	0.0925764	1.31613	1.0335	0.396302
	6.71_363.2252m/z	0.0926271	0.745052	1.03326	-0.424588
	3.54_107.9509m/z	0.0927486	0.332276	1.03269	-1.58954
	4.99_332.1813m/z	0.0929038	1.23467	1.03197	0.304127
	1.97_112.0585m/z	0.093044	0.312669	1.03131	-1.67729
	14.90_480.3082m/z	0.0931824	1.45965	1.03067	0.545619
	8.29_116.0711m/z	0.0933957	1.2023	1.02967	0.265801
	22.99_122.0967m/z	0.0935332	0.750304	1.02903	-0.414452
	2.13_216.0302m/z	0.0936004	1.19886	1.02872	0.261662
	1.99_133.0608m/z	0.0937709	0.877196	1.02793	-0.189029
	4.16_147.9700n	0.0939018	0.48495	1.02733	-1.04409
	21.72_459.3032m/z	0.0941814	3.02283	1.02604	1.5959
	7.74_390.0549m/z	0.0942352	0.197091	1.02579	-2.34306
	17.17_548.3611m/z	0.0943377	1.4615	1.02531	0.547447
[truncated: 3,808 more rows]

## Sheet: 3. Putative IDs
Compound	Compound ID	Accepted?	Adducts	Formula	Score	Fragmentation Score	Mass Error (ppm)	Isotope Similarity	Theoretical Isotope Distribution	Link	Description	Neutral mass (Da)	m/z	Charge	Retention time (min)
[truncated: 276 more rows]
