# Supplementary material for: Untargeted Metabolomics Uncovers the Essential Lysine Transporter in Toxoplasma gondii
Source: Metabolites. 2021 Jul 23;11(8):476. doi: 10.3390/metabo11080476 (PMC8399914; doi:10.3390/metabo11080476)
Supplement: Supplementary file 1 [file metabolites-11-00476-s001.zip › Table S3 - Amino Acids.xlsx]

## Sheet: Amino Acids Information
Amino Acid	Formula	Accurate Mass	13C Formula	Accurate Mass (U13C)	Retentione Time
Arginine	C6H14N4O2	174.112	[13C]6H14N4O2	180.132	12.07
Histidine	C6H9N3O2	155.07	[13C]6H9N3O2	161.09	11.97
Lysine	C6H14N2O2	146.106	[13C]6H14N2O2	152.126	12.35
Aspartate	C4H7NO4	133.037	[13C]4H7NO4	137.051	11.5
Glutamate	C5H9NO4	147.053	[13C]5H9NO4	152.07	10.54
Serine	C3H7NO3	105.043	[13C]3H7NO3	108.053	10.04
Threonine	C4H9NO3	119.058	[13C]4H9NO3	123.072	8.96
Asparagine	C4H8N2O3	132.054	[13C]4H8N2O3	136.067	ND
Glutamine	C5H10N2O3	146.069	[13C]5H10N2O3	151.086	ND
Cysteine	C3H7NO2S	121.02	[13C]3H7NO2S	124.03	ND
Glycine	C2H5NO2	75.032	[13C]2H5NO2	77.0387	9.32
Proline	C5H9NO2	115.063	[13C]5H9NO2	120.08	5.38
Alanine	C3H7NO2	89.0477	[13C]3H7NO2	92.0577	8.43
Valine	C5H11NO2	117.079	[13C]5H11NO2	122.096	5.16
Isoleucine	C6H13NO2	131.095	[13C]6H13NO2	137.115	3.62
Leucine	C6H13NO2	131.095	[13C]6H13NO2	137.115	3.97
Methionine	C5H11NO2S	149.051	[13C]5H11NO2S	154.068	4.52
Phenylalanine	C9H11NO2	165.079	[13C]9H11NO2	174.109	3.5
Tyrosine	C9H11NO3	181.074	[13C]9H11NO3	190.104	5.64
Tryptophan	C11H12N2O2	204.09	[13C]11H12N2O2	215.127	ND
